# Supplementary material for: catena-Poly[[tetraaquanickel(II)]-μ3-benzene-1,3,5-tricarboxylato-3′:1:2-κ4 O 1:O 3,O 3′:O 5-[tetraaquanickel(II)]-μ2-benzene-1,3,5-tricarboxylato-2:3κ2 O 1:O 3-[tetraaquanickel(II)]]
Source: Acta Crystallogr Sect E Struct Rep Online. 2009 May 14;65(Pt 6):m625–6. doi: 10.1107/S1600536809016729 (PMC2969783; doi:10.1107/S1600536809016729)
Supplement: Supplementary file 1 [file e-65-0m625-sup1.cif]

##############################################################################
###                                                                        ###
###        Electronic paper (Acta Crystallographica Section E)             ###
###                                                                        ###
##############################################################################
#                                                                            #
# This CIF contains the data in a paper accepted for publication in Acta     #
# Crystallographica Section E. It conforms to the requirements of Notes      #
# for Authors for Section E, and has been peer reviewed under the auspices   #
# of the IUCr Commission on Journals.                                        #
#                                                                            #
# Full details of the Crystallographic Information File format               #
# are given in the paper "The Crystallographic Information File (CIF):       #
# a New Standard Archive File for Crystallography" by S. R. Hall, F. H.      #
# Allen and I. D. Brown [Acta Cryst. (1991), A47, 655-685].                  #
#                                                                            #
# The current version of the core CIF dictionary is obtainable from          #
# ftp://ftp.iucr.org/pub/cif_core.dic. The current version number is 2.4.    #
#                                                                            #
# Software is freely available for graphical display of the structure(s) in  #
# this CIF.  For information consult the CIF home page http://www.iucr.org/  #
# cif/home.html                                                              #
#                                                                            #
# This file may be used for bona fide research purposes within the           #
# scientific community so long as proper attribution is given to the journal # 
# article from which it was obtained.                                        #
#                                                                            #
##############################################################################
                                             
data_I
_audit_creation_method     SHELXL-97
_chemical_name_systematic
;
<i>catena</i>-Poly[[tetraaquanickel(II)]-\m~3~-benzene-1,3,5-tricarboxylato-
3':1:2-\k^4^<i>O</i>^1^:<i>O</i>^3^,<i>O</i>^3'^:<i>O</i>^5^-
[tetraaquanickel(II)]-\\m~2~-benzene-1,3,5-tricarboxylato-
2:3\k^2^<i>O</i>^1^:<i>O</i>^3^-[tetraaquanickel(II)]]
;
_chemical_name_common     ?
_chemical_formula_moiety     'C18 H30 Ni3 O24'
_chemical_formula_sum     'C18 H30 Ni3 O24'
_chemical_formula_iupac     '[Ni3 (C9 H3 O6)2 (H2 O)12]'
_chemical_formula_weight     806.49
_chemical_melting_point     ?
_symmetry_cell_setting     monoclinic
_symmetry_space_group_name_H-M     C2
_symmetry_space_group_name_Hall     'C 2y'
loop_
    _symmetry_equiv_pos_as_xyz
    'x, y, z'
    '-x, y, -z'
    'x+1/2, y+1/2, z'
    '-x+1/2, y+1/2, -z'
_cell_length_a     17.3394(10)
_cell_length_b     12.8724(7)
_cell_length_c     6.5462(3)
_cell_angle_alpha     90.00
_cell_angle_beta     111.609(2)
_cell_angle_gamma     90.00
_cell_volume     1358.42(12)
_cell_formula_units_Z     2
_cell_measurement_reflns_used     4802
_cell_measurement_theta_min     2.527
_cell_measurement_theta_max     28.294
_cell_measurement_temperature     295(2)
_exptl_crystal_description     columnar
_exptl_crystal_colour     light-blue
_exptl_crystal_size_max     0.25
_exptl_crystal_size_mid     0.18
_exptl_crystal_size_min     0.15
_exptl_crystal_density_diffrn     1.972
_exptl_crystal_density_meas     ?
_exptl_crystal_density_method     'not measured'
_exptl_crystal_F_000     828
_exptl_absorpt_coefficient_mu     2.167
_exptl_absorpt_correction_type     multi-scan
_exptl_absorpt_process_details     '(SADABS; Bruker, 2008)'
_exptl_absorpt_correction_T_min     0.6134
_exptl_absorpt_correction_T_max     0.7370
_exptl_special_details
;
;
_diffrn_ambient_temperature     295(2)
_diffrn_radiation_type     MoK\a
_diffrn_radiation_wavelength     0.71073
_diffrn_radiation_source     'fine-focus sealed tube'
_diffrn_radiation_monochromator     graphite
_diffrn_measurement_device_type     'Bruker APEXII CCD'
_diffrn_measurement_method     '\f and \w scans'
_diffrn_detector_area_resol_mean     ?
_diffrn_reflns_number     6798
_diffrn_reflns_av_R_equivalents     0.0455
_diffrn_reflns_av_sigmaI/netI     0.0402
_diffrn_reflns_theta_min     2.02
_diffrn_reflns_theta_max     28.42
_diffrn_reflns_theta_full     28.42
_diffrn_measured_fraction_theta_max     0.987
_diffrn_measured_fraction_theta_full     0.987
_diffrn_reflns_limit_h_min     -23
_diffrn_reflns_limit_h_max     22
_diffrn_reflns_limit_k_min     -16
_diffrn_reflns_limit_k_max     17
_diffrn_reflns_limit_l_min     -7
_diffrn_reflns_limit_l_max     8
_diffrn_standards_number     .
_diffrn_standards_interval_count     .
_diffrn_standards_interval_time     .
_diffrn_standards_decay_%     ?
_refine_special_details
;
Refinement of <i>F</i>^2^ against ALL reflections. The weighted <i>R</i>-factor
<i>wR</i> and goodness of fit <i>S</i> are based on <i>F</i>^2^, conventional
<i>R</i>-factors <i>R</i> are based on <i>F</i>, with <i>F</i> set to zero for
negative <i>F</i>^2^. The threshold expression of <i>F</i>^2^ >
\s(<i>F</i>^2^) is used only for calculating <i>R</i>-factors(gt) <i>etc</i>.
and is not relevant to the choice of reflections for refinement.
<i>R</i>-factors based on <i>F</i>^2^ are statistically about twice as large
as those based on <i>F</i>, and <i>R</i>- factors based on ALL data will be
even larger.
;
_reflns_number_total     3299
_reflns_number_gt     3156
_reflns_threshold_expression     >2sigma(I)
_refine_ls_structure_factor_coef     Fsqd
_refine_ls_matrix_type     full
_refine_ls_R_factor_all     0.0301
_refine_ls_R_factor_gt     0.0282
_refine_ls_wR_factor_gt     0.0679
_refine_ls_wR_factor_ref     0.0684
_refine_ls_goodness_of_fit_ref     1.074
_refine_ls_restrained_S_all     1.074
_refine_ls_number_reflns     3299
_refine_ls_number_parameters     208
_refine_ls_number_restraints     1
_refine_ls_hydrogen_treatment     constr
_refine_ls_weighting_scheme     calc
_refine_ls_weighting_details
       'calc w=1/[\s\^2\^(Fo\^2\^)+(0.0363P)\^2\^] where P=(Fo\^2\^+2Fc\^2\^)/3'
_atom_sites_solution_hydrogens     geom
_atom_sites_solution_primary     direct
_atom_sites_solution_secondary     difmap
_refine_ls_shift/su_max     0.001
_refine_ls_shift/su_mean     0.000
_refine_diff_density_max     0.477
_refine_diff_density_min     -0.382
_refine_ls_extinction_method     none
_refine_ls_extinction_coef     ?
_refine_ls_abs_structure_details     'Flack (1983), 1531 Friedel pairs'
_refine_ls_abs_structure_Flack     0.549(12)
loop_
    _atom_type_symbol
    _atom_type_description
    _atom_type_scat_dispersion_real
    _atom_type_scat_dispersion_imag
    _atom_type_scat_source
    'C' 'C' 0.0033 0.0016
                         'International Tables Vol C Tables 4.2.6.8 and 6.1.1.4'
    'H' 'H' 0.0000 0.0000
                         'International Tables Vol C Tables 4.2.6.8 and 6.1.1.4'
    'O' 'O' 0.0106 0.0060
                         'International Tables Vol C Tables 4.2.6.8 and 6.1.1.4'
    'Ni' 'Ni' 0.3393 1.1124
                         'International Tables Vol C Tables 4.2.6.8 and 6.1.1.4'
_computing_data_collection     'APEX2 (Bruker, 2008)'
_computing_cell_refinement     'SAINT (Bruker, 2008)'
_computing_data_reduction     'SAINT (Bruker, 2008)'
_computing_structure_solution     'SHELXS97 (Sheldrick, 2008)'
_computing_structure_refinement     'SHELXL97 (Sheldrick, 2008)'
_computing_molecular_graphics     'SHELXTL (Sheldrick, 2008)'
_computing_publication_material     'SHELXTL (Sheldrick, 2008'
loop_
    _atom_site_type_symbol
    _atom_site_label
    _atom_site_fract_x
    _atom_site_fract_y
    _atom_site_fract_z
    _atom_site_U_iso_or_equiv
    _atom_site_adp_type
    _atom_site_calc_flag
    _atom_site_refinement_flags
    _atom_site_occupancy
    _atom_site_disorder_assembly
    _atom_site_disorder_group
    Ni Ni1 0.5000 0.68238(4) 0.0000 0.02554(13) Uani d S 1 . .
    Ni Ni2 0.757745(18) -0.02765(2) 0.22999(5) 0.01825(9) Uani d . 1 . .
    O O1 0.56460(12) 0.54287(15) 0.1157(3) 0.0269(4) Uani d . 1 . .
    O O2 0.58008(19) 0.7828(2) 0.1959(5) 0.0659(10) Uani d . 1 . .
    H H2A 0.5729 0.8177 0.2978 0.079 Uiso d R 1 . .
    H H2B 0.6113 0.8141 0.1460 0.079 Uiso d R 1 . .
    O O3 0.44433(15) 0.68727(18) 0.2333(4) 0.0396(5) Uani d . 1 . .
    H H3A 0.4101 0.6382 0.2657 0.047 Uiso d R 1 . .
    H H3B 0.4382 0.7546 0.2822 0.047 Uiso d R 1 . .
    O O4 0.83989(12) 0.08047(16) 0.4286(3) 0.0259(4) Uani d . 1 . .
    H H4B 0.8029 0.1274 0.4439 0.031 Uiso d R 1 . .
    H H4C 0.8708 0.0577 0.5683 0.031 Uiso d R 1 . .
    O O5 0.67707(12) -0.13068(15) 0.0142(3) 0.0229(4) Uani d . 1 . .
    H H5A 0.7035 -0.1838 0.0246 0.028 Uiso d R 1 . .
    H H5B 0.6543 -0.1191 -0.1354 0.028 Uiso d R 1 . .
    O O6 0.77890(12) 0.03467(16) -0.0377(3) 0.0316(5) Uani d . 1 . .
    H H6A 0.7595 0.0949 -0.0829 0.038 Uiso d R 1 . .
    H H6B 0.8290 0.0322 -0.0698 0.038 Uiso d R 1 . .
    O O7 0.85264(11) -0.12996(14) 0.3010(3) 0.0223(4) Uani d . 1 . .
    O O8 0.65774(12) 0.06587(15) 0.1685(3) 0.0237(4) Uani d . 1 . .
    O O9 0.73419(13) -0.09194(17) 0.4944(3) 0.0299(5) Uani d . 1 . .
    H H9A 0.6945 -0.0832 0.5292 0.036 Uiso d R 1 . .
    H H9B 0.7453 -0.1563 0.5346 0.036 Uiso d R 1 . .
    O O10 0.71601(12) 0.21051(15) 0.3445(3) 0.0271(4) Uani d . 1 . .
    O O11 0.78560(12) -0.27492(14) 0.1508(3) 0.0253(4) Uani d . 1 . .
    O O12 0.93126(13) -0.61400(16) 0.4291(4) 0.0333(5) Uani d . 1 . .
    C C1 0.92709(16) -0.3961(2) 0.3927(4) 0.0156(5) Uani d . 1 . .
    H H1A 0.8781 -0.4324 0.3216 0.019 Uiso calc R 1 . .
    C C2 0.5000 0.1625(3) 0.0000 0.0159(7) Uani d S 1 . .
    H H2C 0.5000 0.0903 0.0000 0.019 Uiso calc SR 1 . .
    C C3 1.0000 -0.4499(3) 0.5000 0.0157(7) Uani d S 1 . .
    C C4 1.0000 -0.2341(3) 0.5000 0.0158(6) Uani d S 1 . .
    H H4A 1.0000 -0.1618 0.5000 0.019 Uiso calc SR 1 . .
    C C5 0.92667(15) -0.28782(19) 0.3907(4) 0.0149(5) Uani d . 1 . .
    C C6 0.65536(16) 0.1604(2) 0.2156(4) 0.0178(5) Uani d . 1 . .
    C C7 0.5000 0.3778(3) 0.0000 0.0163(7) Uani d S 1 . .
    C C8 0.84852(15) -0.2270(2) 0.2722(4) 0.0159(5) Uani d . 1 . .
    C C9 0.57403(16) 0.2158(2) 0.1077(4) 0.0159(5) Uani d . 1 . .
    C C10 0.57306(15) 0.3237(2) 0.1084(4) 0.0167(5) Uani d . 1 . .
    H H10A 0.6218 0.3601 0.1821 0.020 Uiso calc R 1 . .
    C C11 0.5000 0.4925(3) 0.0000 0.0204(8) Uani d S 1 . .
    C C12 1.0000 -0.5673(3) 0.5000 0.0211(8) Uani d S 1 . .
loop_
    _atom_site_aniso_label
    _atom_site_aniso_U_11
    _atom_site_aniso_U_22
    _atom_site_aniso_U_33
    _atom_site_aniso_U_12
    _atom_site_aniso_U_13
    _atom_site_aniso_U_23
    Ni1 0.0250(3) 0.0154(2) 0.0335(3) 0.000 0.0076(2) 0.000
    Ni2 0.01496(14) 0.01230(14) 0.02472(16) 0.00137(13) 0.00407(11) 0.00049(13)
    O1 0.0201(10) 0.0127(9) 0.0360(11) -0.0018(8) -0.0037(9) -0.0020(8)
    O2 0.081(2) 0.065(2) 0.0751(18) -0.0546(18) 0.0557(17) -0.0443(17)
    O3 0.0483(14) 0.0264(11) 0.0539(13) -0.0045(11) 0.0305(11) -0.0004(11)
    O4 0.0207(10) 0.0182(10) 0.0317(11) 0.0019(8) 0.0013(9) -0.0023(9)
    O5 0.0204(9) 0.0168(10) 0.0260(9) 0.0023(7) 0.0019(8) -0.0001(8)
    O6 0.0284(11) 0.0259(11) 0.0450(12) 0.0085(9) 0.0187(10) 0.0130(9)
    O7 0.0154(9) 0.0131(9) 0.0353(11) 0.0028(7) 0.0057(8) 0.0000(8)
    O8 0.0203(9) 0.0134(9) 0.0345(11) 0.0048(7) 0.0068(9) -0.0024(8)
    O9 0.0294(11) 0.0268(11) 0.0337(10) 0.0060(9) 0.0120(9) 0.0091(8)
    O10 0.0203(10) 0.0203(10) 0.0335(10) 0.0044(8) 0.0013(9) -0.0056(8)
    O11 0.0179(9) 0.0163(9) 0.0327(10) 0.0029(7) -0.0014(8) -0.0047(8)
    O12 0.0333(12) 0.0145(10) 0.0376(12) -0.0044(9) -0.0040(10) 0.0022(9)
    C1 0.0168(12) 0.0127(12) 0.0161(12) -0.0027(10) 0.0045(10) -0.0025(9)
    C2 0.0224(17) 0.0081(16) 0.0183(16) 0.000 0.0089(14) 0.000
    C3 0.0200(17) 0.0096(16) 0.0155(16) 0.000 0.0039(14) 0.000
    C4 0.0202(16) 0.0100(15) 0.0184(15) 0.000 0.0085(13) 0.000
    C5 0.0142(11) 0.0137(11) 0.0157(11) 0.0025(8) 0.0042(9) 0.0000(8)
    C6 0.0193(12) 0.0174(13) 0.0171(11) 0.0021(10) 0.0073(10) 0.0016(9)
    C7 0.0194(17) 0.0130(16) 0.0167(16) 0.000 0.0068(14) 0.000
    C8 0.0159(11) 0.0145(12) 0.0187(11) 0.0010(9) 0.0081(9) -0.0004(9)
    C9 0.0183(12) 0.0134(11) 0.0178(12) 0.0025(9) 0.0087(10) 0.0006(9)
    C10 0.0144(11) 0.0156(12) 0.0194(12) -0.0013(9) 0.0052(10) 0.0002(9)
    C11 0.0188(16) 0.016(2) 0.0235(17) 0.000 0.0036(14) 0.000
    C12 0.029(2) 0.0099(17) 0.0175(17) 0.000 0.0009(15) 0.000
_geom_special_details
;
 All esds (except the esd in the dihedral angle between two l.s. planes)
 are estimated using the full covariance matrix.  The cell esds are taken
 into account individually in the estimation of esds in distances, angles
 and torsion angles; correlations between esds in cell parameters are only
 used when they are defined by crystal symmetry.  An approximate (isotropic)
 treatment of cell esds is used for estimating esds involving l.s. planes.
;
loop_
    _geom_bond_atom_site_label_1
    _geom_bond_atom_site_label_2
    _geom_bond_site_symmetry_2
    _geom_bond_distance
    _geom_bond_publ_flag
    Ni1 O2 2_655 1.983(3) ?
    Ni1 O2 . 1.983(3) ?
    Ni1 O3 2_655 2.087(2) ?
    Ni1 O3 . 2.087(2) ?
    Ni1 O1 2_655 2.1043(19) ?
    Ni1 O1 . 2.1043(19) ?
    Ni1 C11 . 2.445(4) ?
    Ni2 O7 . 2.0235(18) ?
    Ni2 O8 . 2.026(2) ?
    Ni2 O5 . 2.0630(19) ?
    Ni2 O4 . 2.0716(19) ?
    Ni2 O6 . 2.0787(19) ?
    Ni2 O9 . 2.090(2) ?
    O1 C11 . 1.275(3) ?
    O2 H2A . 0.8508 ?
    O2 H2B . 0.8329 ?
    O3 H3A . 0.9431 ?
    O3 H3B . 0.9439 ?
    O4 H4B . 0.9132 ?
    O4 H4C . 0.9216 ?
    O5 H5A . 0.8116 ?
    O5 H5B . 0.9233 ?
    O6 H6A . 0.8533 ?
    O6 H6B . 0.9664 ?
    O7 C8 . 1.261(3) ?
    O8 C6 . 1.260(3) ?
    O9 H9A . 0.8087 ?
    O9 H9B . 0.8686 ?
    O10 C6 . 1.257(3) ?
    O11 C8 . 1.250(3) ?
    O12 C12 . 1.261(3) ?
    C1 C3 . 1.385(3) ?
    C1 C5 . 1.393(4) ?
    C1 H1A . 0.9300 ?
    C2 C9 . 1.396(3) ?
    C2 C9 2_655 1.396(3) ?
    C2 H2C . 0.9300 ?
    C3 C1 2_756 1.385(3) ?
    C3 C12 . 1.512(5) ?
    C4 C5 . 1.392(3) ?
    C4 C5 2_756 1.392(3) ?
    C4 H4A . 0.9300 ?
    C5 C8 . 1.509(3) ?
    C6 C9 . 1.504(3) ?
    C7 C10 . 1.390(3) ?
    C7 C10 2_655 1.390(3) ?
    C7 C11 . 1.476(5) ?
    C9 C10 . 1.390(3) ?
    C10 H10A . 0.9300 ?
    C11 O1 2_655 1.275(3) ?
    C12 O12 2_756 1.261(3) ?
loop_
    _geom_angle_atom_site_label_1
    _geom_angle_atom_site_label_2
    _geom_angle_atom_site_label_3
    _geom_angle_site_symmetry_1
    _geom_angle_site_symmetry_3
    _geom_angle
    _geom_angle_publ_flag
    O2 Ni1 O2 2_655 . 98.7(2) ?
    O2 Ni1 O3 2_655 2_655 84.80(10) ?
    O2 Ni1 O3 . 2_655 92.94(10) ?
    O2 Ni1 O3 2_655 . 92.94(10) ?
    O2 Ni1 O3 . . 84.80(10) ?
    O3 Ni1 O3 2_655 . 176.54(13) ?
    O2 Ni1 O1 2_655 2_655 99.80(12) ?
    O2 Ni1 O1 . 2_655 160.42(11) ?
    O3 Ni1 O1 2_655 2_655 95.20(9) ?
    O3 Ni1 O1 . 2_655 87.75(9) ?
    O2 Ni1 O1 2_655 . 160.42(11) ?
    O2 Ni1 O1 . . 99.80(12) ?
    O3 Ni1 O1 2_655 . 87.75(9) ?
    O3 Ni1 O1 . . 95.20(9) ?
    O1 Ni1 O1 2_655 . 62.84(10) ?
    O2 Ni1 C11 2_655 . 130.67(11) ?
    O2 Ni1 C11 . . 130.67(11) ?
    O3 Ni1 C11 2_655 . 91.73(7) ?
    O3 Ni1 C11 . . 91.73(7) ?
    O1 Ni1 C11 2_655 . 31.42(5) ?
    O1 Ni1 C11 . . 31.42(5) ?
    O7 Ni2 O8 . . 175.21(9) ?
    O7 Ni2 O5 . . 91.60(7) ?
    O8 Ni2 O5 . . 86.05(8) ?
    O7 Ni2 O4 . . 88.86(8) ?
    O8 Ni2 O4 . . 93.77(8) ?
    O5 Ni2 O4 . . 176.11(9) ?
    O7 Ni2 O6 . . 93.66(8) ?
    O8 Ni2 O6 . . 90.41(8) ?
    O5 Ni2 O6 . . 87.51(8) ?
    O4 Ni2 O6 . . 88.61(8) ?
    O7 Ni2 O9 . . 86.70(8) ?
    O8 Ni2 O9 . . 89.18(8) ?
    O5 Ni2 O9 . . 91.29(8) ?
    O4 Ni2 O9 . . 92.59(8) ?
    O6 Ni2 O9 . . 178.76(9) ?
    C11 O1 Ni1 . . 89.19(17) ?
    Ni1 O2 H2A . . 125.6 ?
    Ni1 O2 H2B . . 117.6 ?
    H2A O2 H2B . . 110.8 ?
    Ni1 O3 H3A . . 130.1 ?
    Ni1 O3 H3B . . 114.6 ?
    H3A O3 H3B . . 112.3 ?
    Ni2 O4 H4B . . 99.5 ?
    Ni2 O4 H4C . . 115.0 ?
    H4B O4 H4C . . 106.1 ?
    Ni2 O5 H5A . . 105.4 ?
    Ni2 O5 H5B . . 122.7 ?
    H5A O5 H5B . . 103.5 ?
    Ni2 O6 H6A . . 118.3 ?
    Ni2 O6 H6B . . 128.5 ?
    H6A O6 H6B . . 103.1 ?
    C8 O7 Ni2 . . 127.85(17) ?
    C6 O8 Ni2 . . 128.92(18) ?
    Ni2 O9 H9A . . 128.6 ?
    Ni2 O9 H9B . . 122.6 ?
    H9A O9 H9B . . 99.5 ?
    C3 C1 C5 . . 120.4(2) ?
    C3 C1 H1A . . 119.8 ?
    C5 C1 H1A . . 119.8 ?
    C9 C2 C9 . 2_655 121.2(3) ?
    C9 C2 H2C . . 119.4 ?
    C9 C2 H2C 2_655 . 119.4 ?
    C1 C3 C1 2_756 . 119.9(3) ?
    C1 C3 C12 2_756 . 120.03(16) ?
    C1 C3 C12 . . 120.03(16) ?
    C5 C4 C5 . 2_756 120.4(3) ?
    C5 C4 H4A . . 119.8 ?
    C5 C4 H4A 2_756 . 119.8 ?
    C4 C5 C1 . . 119.4(2) ?
    C4 C5 C8 . . 118.9(2) ?
    C1 C5 C8 . . 121.6(2) ?
    O10 C6 O8 . . 124.4(2) ?
    O10 C6 C9 . . 118.7(2) ?
    O8 C6 C9 . . 116.9(2) ?
    C10 C7 C10 . 2_655 119.9(3) ?
    C10 C7 C11 . . 120.07(17) ?
    C10 C7 C11 2_655 . 120.07(17) ?
    O11 C8 O7 . . 124.9(2) ?
    O11 C8 C5 . . 118.6(2) ?
    O7 C8 C5 . . 116.5(2) ?
    C10 C9 C2 . . 118.9(2) ?
    C10 C9 C6 . . 118.9(2) ?
    C2 C9 C6 . . 122.2(2) ?
    C9 C10 C7 . . 120.6(3) ?
    C9 C10 H10A . . 119.7 ?
    C7 C10 H10A . . 119.7 ?
    O1 C11 O1 . 2_655 118.8(3) ?
    O1 C11 C7 . . 120.61(16) ?
    O1 C11 C7 2_655 . 120.61(16) ?
    O1 C11 Ni1 . . 59.39(16) ?
    O1 C11 Ni1 2_655 . 59.39(16) ?
    C7 C11 Ni1 . . 180.0 ?
    O12 C12 O12 2_756 . 123.1(4) ?
    O12 C12 C3 2_756 . 118.45(18) ?
    O12 C12 C3 . . 118.45(18) ?
loop_
    _geom_hbond_atom_site_label_D
    _geom_hbond_atom_site_label_H
    _geom_hbond_atom_site_label_A
    _geom_hbond_site_symmetry_A
    _geom_hbond_distance_DH
    _geom_hbond_distance_HA
    _geom_hbond_distance_DA
    _geom_hbond_angle_DHA
    O9 H9B O10 4_646 0.87 1.90 2.767(3) 171.5
    O9 H9A O12 4_656 0.81 2.33 3.102(3) 160.0
    O6 H6B O1 4_645 0.97 1.98 2.942(3) 173.1
    O6 H6A O11 4_655 0.85 1.83 2.683(3) 173.1
    O5 H5B O12 4_655 0.92 1.95 2.825(3) 157.6
    O5 H5A O11 . 0.81 1.79 2.559(3) 156.4
    O4 H4C O1 4_646 0.92 1.97 2.870(3) 166.7
    O4 H4B O10 . 0.91 1.77 2.617(3) 154.0
    O3 H3B O12 3_465 0.94 1.97 2.907(3) 171.3
    O3 H3A O4 3_455 0.94 2.03 2.917(3) 155.8
    O2 H2B O5 1_565 0.83 1.81 2.638(3) 173.0
    O2 H2A O12 4_666 0.85 2.02 2.861(4) 171.3
data_global
_journal_date_recd_electronic     2009-03-14
_journal_date_accepted     2009-05-04
_journal_name_full     'Acta Crystallographica, Section E'
_journal_year     2009
_journal_volume     65
_journal_issue      6
_journal_page_first     m625
_journal_page_last     m626
_journal_paper_category     QM
_journal_coeditor_code     ZL2190
_publ_contact_author_name     'Chia-Her Lin'
_publ_contact_author_address
; Department of Chemistry
  Chung-Yuan Christian University
  Chung-Li 320
  Taiwan R.O.C.
;
_publ_contact_author_email     chiaher@cycu.edu.tw
_publ_contact_author_fax     '886 3 265 3399'
_publ_contact_author_phone     '886 3 265 3315'
_publ_section_title
;\
<i>catena</i>-Poly[[tetraaquanickel(II)]-\m~3~-benzene-1,3,5-tricarboxylato-\
3':1:2-\k^4^<i>O</i>^1^:<i>O</i>^3^,<i>O</i>^3'^:<i>O</i>^5^-\
[tetraaquanickel(II)]-\\m~2~-benzene-1,3,5-tricarboxylato-\
2:3\k^2^<i>O</i>^1^:<i>O</i>^3^-[tetraaquanickel(II)]]
;
loop_
    _publ_author_name
    _publ_author_footnote
    _publ_author_address
    'Shih-Chen Hsu' .
; Department of Chemistry
  Chung-Yuan Christian University
  Chung-Li 320
  Taiwan
;
    'Pei-Hsuan Chiang' .
; Department of Chemistry
  Chung-Yuan Christian University
  Chung-Li 320
  Taiwan
;
    'Chih-Hsien Chang' .
; Department of Chemistry
  Chung-Yuan Christian University
  Chung-Li 320
  Taiwan
;
    'Chia-Her Lin' .
; Department of Chemistry
  Chung-Yuan Christian University
  Chung-Li 320
  Taiwan
;
