# Supplementary material for: catena-Poly[[tetraaquanickel(II)]-μ3-benzene-1,3,5-tricarboxylato-3′:1:2-κ4 O 1:O 3,O 3′:O 5-[tetraaquanickel(II)]-μ2-benzene-1,3,5-tricarboxylato-2:3κ2 O 1:O 3-[tetraaquanickel(II)]]
Source: Acta Crystallogr Sect E Struct Rep Online. 2009 May 14;65(Pt 6):m625–6. doi: 10.1107/S1600536809016729 (PMC2969783; doi:10.1107/S1600536809016729)
Supplement: Supplementary file 2 [file e-65-0m625-Isup2.hkl]

# 
# h,k,l, Fc-squared, Fo-squared, sigma(Fo-squared) and status flag 
# 
data_I
_shelx_title ' NIBTC_0m in C2' 
_shelx_refln_list_code          4 
_shelx_F_calc_maximum      279.49 
_exptl_crystal_F_000       828.00 
_reflns_d_resolution_high  0.7466 
 
loop_ 
 _symmetry_equiv_pos_as_xyz 
 'x, y, z' 
 '-x, y, -z' 
 'x+1/2, y+1/2, z' 
 '-x+1/2, y+1/2, -z' 
 
_cell_length_a    17.3394 
_cell_length_b    12.8724 
_cell_length_c     6.5462 
_cell_angle_alpha  90.000 
_cell_angle_beta  111.609 
_cell_angle_gamma  90.000 
 
_shelx_F_squared_multiplier     1.000 
 
loop_ 
 _refln_index_h 
 _refln_index_k 
 _refln_index_l 
 _refln_F_squared_calc 
 _refln_F_squared_meas 
 _refln_F_squared_sigma 
 _refln_observed_status 
   1 -15   0      879.79      905.79     76.76 o 
   3 -15   0      178.34      183.57     30.92 o 
   5 -15   0      429.90      413.68     41.90 o 
   0 -14   0     1713.01     1866.18    100.87 o 
   2 -14   0      142.20      166.55     28.36 o 
   4 -14   0     3756.95     3918.79    103.86 o 
   6 -14   0     1906.30     1896.77     75.10 o 
   8 -14   0     1589.91     1619.98     72.20 o 
   1 -13   0      750.41      828.61     46.93 o 
   3 -13   0       58.27       47.49     19.37 o 
   5 -13   0      608.80      645.22     45.28 o 
   7 -13   0      447.16      445.64     42.90 o 
   9 -13   0      734.11      675.63     48.16 o 
  11 -13   0      105.76      126.79     28.81 o 
   0 -12   0     2881.40     2780.02    109.82 o 
   2 -12   0     5385.53     5505.08    108.99 o 
   4 -12   0      619.45      611.19     40.52 o 
   6 -12   0     5366.35     5645.09    157.81 o 
   8 -12   0      267.22      245.70     30.41 o 
  10 -12   0     1946.03     2053.75     76.68 o 
  12 -12   0      106.78      151.21     29.13 o 
   1 -11   0     1031.13      983.87     45.31 o 
   3 -11   0      644.35      617.83     38.12 o 
   5 -11   0      581.14      582.03     30.76 o 
   7 -11   0      432.55      495.48     36.97 o 
   9 -11   0      932.95      901.20     49.42 o 
  11 -11   0     1577.15     1583.90    109.62 o 
  13 -11   0      280.24      334.97     37.05 o 
  15 -11   0      433.57      471.77     36.68 o 
   0 -10   0    10762.16    10660.23    190.12 o 
   2 -10   0      936.03     1017.27     83.94 o 
   4 -10   0     1374.45     1290.68     49.79 o 
   6 -10   0     1541.01     1575.72     46.17 o 
   8 -10   0     4879.77     5148.51    124.05 o 
  10 -10   0     2063.26     2011.07    159.93 o 
  12 -10   0     4468.31     4448.81    128.58 o 
  14 -10   0      773.64      741.82     60.57 o 
  16 -10   0      637.10      748.90     93.27 o 
   1  -9   0     2948.80     2792.30     65.60 o 
   3  -9   0      767.15      715.81     35.42 o 
   5  -9   0     1897.56     1860.85     70.92 o 
   7  -9   0     9134.44     9584.33    286.85 o 
   9  -9   0     1609.55     1785.90     43.63 o 
  11  -9   0      238.80      259.03     29.29 o 
  13  -9   0     1803.33     1763.79     59.76 o 
  15  -9   0      583.99      565.05     44.90 o 
  17  -9   0      758.44      874.81     58.65 o 
   0  -8   0     4019.54     4174.81    105.34 o 
   2  -8   0    10371.01    10106.93    300.69 o 
   4  -8   0     2319.13     2268.20     57.83 o 
   6  -8   0     4777.27     4894.06    170.70 o 
   8  -8   0      442.61      415.86     21.47 o 
  10  -8   0     1841.31     1892.99     71.70 o 
  12  -8   0      711.38      620.46     49.77 o 
  14  -8   0     1353.31     1289.82     75.36 o 
  16  -8   0      252.86      222.55     32.64 o 
  18  -8   0      924.66      910.33     59.62 o 
   1  -7   0     2500.11     2655.63    226.66 o 
   3  -7   0     3291.74     3298.14    134.34 o 
   5  -7   0      379.47      411.74     21.02 o 
   7  -7   0     3218.99     3234.71    137.14 o 
   9  -7   0     1796.14     2049.80     88.53 o 
  11  -7   0     1036.38     1063.27     55.10 o 
  13  -7   0      998.91      917.68     38.12 o 
  15  -7   0     2342.46     2255.20     62.24 o 
  17  -7   0      129.77      114.39     21.13 o 
  19  -7   0     1316.40     1484.83     74.50 o 
   0  -6   0    10155.40    12757.92    158.10 o 
   2  -6   0     3588.59     3613.15     69.05 o 
   4  -6   0     6047.88     5676.13    215.09 o 
   6  -6   0     4478.60     4401.89    187.37 o 
   8  -6   0     6639.20     6825.31    321.40 o 
  10  -6   0     1842.48     1848.30     77.69 o 
  12  -6   0     1339.82     1453.28     81.50 o 
  14  -6   0     4424.05     4247.20    158.37 o 
  16  -6   0     1414.28     1493.73    107.06 o 
  18  -6   0     1463.91     1500.42    116.13 o 
  20  -6   0      501.00      558.64     70.51 o 
   1  -5   0     4027.56     4192.34     58.70 o 
   3  -5   0     3421.55     3894.52    198.95 o 
   5  -5   0     4862.76     4620.65    183.41 o 
   7  -5   0       62.30       45.56      7.85 o 
   9  -5   0     1509.78     1414.13     31.95 o 
  11  -5   0       20.89       21.06      7.16 o 
  13  -5   0     1801.52     1882.82     60.69 o 
  15  -5   0      198.59      174.53     20.50 o 
  17  -5   0     3046.83     2891.18    129.48 o 
  19  -5   0      310.03      311.79     37.99 o 
   0  -4   0     6737.00     7046.32     96.14 o 
   2  -4   0     5170.58     5670.33    167.85 o 
   4  -4   0    35746.07    38296.38   1308.96 o 
   6  -4   0    12507.77    13230.55    384.25 o 
   8  -4   0     9350.50     9505.93    364.94 o 
  10  -4   0      375.15      342.91     15.37 o 
  12  -4   0      878.19      879.79     31.57 o 
  14  -4   0      203.29      211.88     16.21 o 
  16  -4   0     1421.57     1401.60     48.97 o 
  18  -4   0      140.44      147.64     28.15 o 
  20  -4   0      400.25      402.54     43.39 o 
   1  -3   0      797.41      957.99     22.55 o 
   3  -3   0    11712.82    11316.09    338.09 o 
   5  -3   0     1571.25     1750.80     60.03 o 
   7  -3   0    22330.10    24821.93    844.35 o 
   9  -3   0      138.37      146.28     13.28 o 
  11  -3   0     2290.05     2114.46    101.49 o 
  13  -3   0      446.69      407.82     24.16 o 
  15  -3   0     1655.29     1617.94     56.38 o 
  17  -3   0      381.82      390.51     29.25 o 
  19  -3   0     1184.33     1296.57     93.40 o 
  21  -3   0      710.57      775.02    100.76 o 
   0  -2   0      438.92      464.42     12.73 o 
   2  -2   0    29059.56    29386.25    532.27 o 
   4  -2   0     5570.72     5995.88    203.37 o 
   6  -2   0     7289.32     6675.89    330.85 o 
   8  -2   0     6060.30     6386.60    215.70 o 
  10  -2   0     9156.74     8496.83    431.46 o 
  12  -2   0     1419.67     1427.02     56.03 o 
  14  -2   0     6135.16     5967.34    180.14 o 
  16  -2   0      726.82      718.83     35.71 o 
  18  -2   0     1204.79     1191.90     78.74 o 
  20  -2   0      164.30      165.72     31.26 o 
   1  -1   0      236.21      212.74     33.68 o 
   3  -1   0     6912.02     7506.24    213.42 o 
   5  -1   0     1001.05     1097.43     52.54 o 
   7  -1   0      134.02      153.96     16.78 o 
   9  -1   0     1839.12     1722.42     89.80 o 
  11  -1   0     3125.88     2995.28    141.49 o 
  13  -1   0     1744.53     1654.00     45.26 o 
  15  -1   0      273.77      277.80     23.15 o 
  17  -1   0     1743.73     1778.96     67.70 o 
  19  -1   0      148.87      198.62     31.03 o 
  21  -1   0      954.41     1008.49     75.32 o 
   2   0   0     1905.44     1945.57     39.47 o 
   4   0   0    22329.55    25519.61    629.64 o 
   6   0   0     2829.22     3168.26     98.92 o 
   8   0   0     2338.94     2339.37     61.59 o 
  10   0   0     4292.67     4523.99     82.12 o 
  12   0   0    17617.72    18350.52    420.30 o 
  14   0   0     4823.25     4765.84    219.89 o 
  16   0   0     1753.87     1800.45     74.48 o 
  18   0   0      319.44      337.49     35.39 o 
  20   0   0      492.39      610.28     48.82 o 
   1   1   0      245.95      267.36      6.42 o 
   3   1   0     6913.86     8085.96    181.18 o 
   5   1   0     1018.75     1197.28     44.56 o 
   7   1   0      134.22      161.33     11.61 o 
   9   1   0     1867.86     1805.81     50.38 o 
  11   1   0     3114.79     3276.68    122.46 o 
  13   1   0     1784.51     1761.54     57.86 o 
  15   1   0      263.67      260.71     27.91 o 
  17   1   0     1718.27     1690.67     77.62 o 
  19   1   0      145.01      188.15     30.48 o 
  21   1   0      945.03     1018.26     63.07 o 
   0   2   0      417.43      479.38     21.75 o 
   2   2   0    29044.43    27660.54    316.43 o 
   4   2   0     5578.40     5882.31    191.25 o 
   6   2   0     7347.64     7239.77    220.27 o 
   8   2   0     6079.45     6703.77    221.78 o 
  10   2   0     9134.34     9237.79    432.50 o 
  12   2   0     1426.11     1559.17     42.80 o 
  14   2   0     6137.18     6267.09    265.44 o 
  16   2   0      735.34      748.65     59.92 o 
  18   2   0     1221.62     1283.31     84.86 o 
  20   2   0      164.54      176.96     32.31 o 
   1   3   0      817.80      986.59     14.44 o 
   3   3   0    11664.06    11100.90    177.53 o 
   5   3   0     1584.11     1756.77     61.30 o 
   7   3   0    22239.88    25282.98    829.92 o 
   9   3   0      133.98      141.92     13.39 o 
  11   3   0     2269.82     2272.75     71.84 o 
  13   3   0      434.44      398.57     30.12 o 
  15   3   0     1656.48     1677.43     88.71 o 
  17   3   0      374.58      350.66     35.36 o 
  19   3   0     1183.43     1204.59     63.99 o 
  21   3   0      723.77      791.80     64.70 o 
   0   4   0     6755.41     7062.50     96.14 o 
   2   4   0     5180.12     5417.38     49.41 o 
   4   4   0    35743.21    37534.70    413.25 o 
   6   4   0    12539.39    13097.09    290.26 o 
   8   4   0     9355.09     9488.08    219.95 o 
  10   4   0      357.27      319.75     20.26 o 
  12   4   0      893.20      894.15     53.29 o 
  14   4   0      205.58      227.06     26.39 o 
  16   4   0     1432.62     1373.57     60.80 o 
  18   4   0      141.52      132.58     27.58 o 
  20   4   0      400.58      383.16     42.62 o 
   1   5   0     4007.03     3892.95     56.60 o 
   3   5   0     3409.54     3737.46     46.44 o 
   5   5   0     4884.45     4535.73     79.23 o 
   7   5   0       61.05       45.16      9.18 o 
   9   5   0     1521.43     1404.33     65.65 o 
  11   5   0       21.87       18.25     11.25 o 
  13   5   0     1785.30     1762.58     61.52 o 
  15   5   0      198.62      136.04     33.02 o 
  17   5   0     3029.21     2873.44     90.97 o 
  19   5   0      306.37      246.41     35.22 o 
   0   6   0     9990.34    12357.77    155.53 o 
   2   6   0     3642.35     3745.46     72.14 o 
   4   6   0     6022.94     5581.32     62.65 o 
   6   6   0     4476.05     4333.33     73.63 o 
   8   6   0     6685.30     6808.68     80.20 o 
  10   6   0     1848.65     1848.51     45.90 o 
  12   6   0     1352.84     1449.97     55.30 o 
  14   6   0     4416.85     4139.09     98.97 o 
  16   6   0     1410.67     1500.65     65.83 o 
  18   6   0     1461.13     1385.89     81.12 o 
  20   6   0      506.52      572.27     51.17 o 
   1   7   0     2522.93     2608.49     55.31 o 
   3   7   0     3295.51     3081.71     49.51 o 
   5   7   0      382.03      369.23     13.63 o 
   7   7   0     3174.07     2974.43     54.10 o 
   9   7   0     1799.26     1988.26     47.66 o 
  11   7   0     1018.99      967.62     45.81 o 
  13   7   0      995.54      925.30     48.38 o 
  15   7   0     2364.09     2243.48     78.29 o 
  17   7   0      132.46       88.07     24.85 o 
  19   7   0     1316.06     1379.41     72.81 o 
   0   8   0     4039.55     3936.74    103.02 o 
   2   8   0    10366.36     9596.23    211.48 o 
   4   8   0     2332.36     2199.30     45.82 o 
   6   8   0     4799.16     4769.94     71.04 o 
   8   8   0      437.92      387.07     23.12 o 
  10   8   0     1852.47     1949.02     63.90 o 
  12   8   0      713.01      669.28     41.72 o 
  14   8   0     1345.17     1326.84     61.15 o 
  16   8   0      252.84      221.89     31.83 o 
  18   8   0      921.57      952.94     60.13 o 
   1   9   0     2962.96     2691.42     64.90 o 
   3   9   0      763.52      680.27     27.67 o 
   5   9   0     1870.56     1706.19     31.67 o 
   7   9   0     9112.70     8930.76    102.94 o 
   9   9   0     1597.54     1603.17    113.18 o 
  11   9   0      243.73      214.12     28.99 o 
  13   9   0     1804.78     1787.58     71.38 o 
  15   9   0      579.99      481.87     42.16 o 
  17   9   0      762.21      829.52     56.28 o 
   0  10   0    10743.68    10091.29    187.05 o 
   2  10   0      945.67      980.80     43.15 o 
   4  10   0     1353.01     1242.53     49.27 o 
   6  10   0     1543.96     1518.71     45.08 o 
   8  10   0     4911.42     4797.25    102.03 o 
  10  10   0     2051.80     2040.82     70.99 o 
  12  10   0     4469.94     4381.75    108.35 o 
  14  10   0      773.19      712.55     58.28 o 
  16  10   0      631.42      688.46     90.22 o 
   1  11   0     1026.85      946.72     44.89 o 
   3  11   0      648.03      522.03     34.99 o 
   5  11   0      579.73      588.95     37.80 o 
   7  11   0      423.51      395.47     33.71 o 
   9  11   0      941.05      903.20     49.78 o 
  11  11   0     1588.44     1544.38     66.89 o 
  13  11   0      282.38      343.01     37.51 o 
  15  11   0      437.43      419.22     42.95 o 
   0  12   0     2895.50     2648.47    108.91 o 
   2  12   0     5373.37     5296.87    118.95 o 
   4  12   0      617.55      601.25     40.08 o 
   6  12   0     5395.02     5285.59    113.23 o 
   8  12   0      257.33      239.13     30.00 o 
  10  12   0     1942.68     1975.85     76.13 o 
  12  12   0      104.21       98.46     25.20 o 
  14  12   0      468.14      486.02     45.83 o 
   1  13   0      749.61      722.42     44.56 o 
   3  13   0       54.61       42.75     18.16 o 
   5  13   0      610.93      564.22     47.92 o 
   7  13   0      456.41      411.78     38.16 o 
   9  13   0      739.89      746.02     49.95 o 
  11  13   0      114.09       73.84     23.42 o 
  13  13   0      496.72      486.70     46.79 o 
   0  14   0     1712.25     1564.58     94.40 o 
   2  14   0      135.50      155.30     26.89 o 
   4  14   0     3753.52     3528.15    149.35 o 
   6  14   0     1914.30     1889.18    102.11 o 
   8  14   0     1578.13     1598.88     72.18 o 
  10  14   0      173.84      161.39     30.73 o 
  12  14   0      673.09      750.14     56.40 o 
   1  15   0      880.08      846.29     76.81 o 
   3  15   0      176.72      215.96     31.89 o 
   5  15   0      433.59      445.17     42.31 o 
   7  15   0      291.97      309.90     37.51 o 
   9  15   0      165.42      170.17     32.32 o 
   0  16   0      845.83      832.14     78.88 o 
   2  16   0     2527.14     2748.18    149.02 o 
   4  16   0     1035.56      987.02     61.10 o 
   6  16   0     3127.08     3332.41    113.97 o 
   1  17   0      506.84      598.79     51.03 o 
   3  17   0      420.55      401.69     44.60 o 
  -8 -16   1      168.57      207.55     52.14 o 
  -6 -16   1      498.60      521.56     70.27 o 
  -4 -16   1      222.14      186.64     47.71 o 
  -2 -16   1      104.42       98.68     40.63 o 
   0 -16   1      567.16      562.53     68.65 o 
   2 -16   1      131.57      118.88     42.71 o 
   4 -16   1      239.60      237.71     53.85 o 
   6 -16   1      324.88      257.70     57.23 o 
 -11 -15   1      564.95      638.67     75.95 o 
  -9 -15   1     1687.34     1618.16    109.66 o 
  -7 -15   1     1297.44     1532.39    104.35 o 
  -5 -15   1      723.06      750.32     74.65 o 
  -3 -15   1      709.17      846.99     78.88 o 
  -1 -15   1      173.71      195.08     45.14 o 
   1 -15   1     1640.65     1801.15    107.75 o 
   3 -15   1     2076.02     2116.52    118.37 o 
   5 -15   1     2111.70     2042.53    118.20 o 
   7 -15   1     1646.22     1729.48    112.06 o 
 -12 -14   1      422.82      432.98     64.91 o 
 -10 -14   1      336.43      325.44     55.24 o 
  -8 -14   1      816.50      865.57     78.64 o 
  -6 -14   1       87.47       69.21     34.29 o 
  -4 -14   1      618.75      699.26     68.21 o 
  -2 -14   1      154.24      213.19     43.42 o 
   0 -14   1      500.70      464.94     56.79 o 
   2 -14   1      197.02      203.38     44.63 o 
   4 -14   1      538.59      510.35     62.04 o 
   6 -14   1      402.43      363.55     55.45 o 
   8 -14   1      104.32      106.17     40.38 o 
  10 -14   1      210.07      201.08     50.28 o 
 -13 -13   1      825.49      961.46     86.68 o 
 -11 -13   1       80.79      113.14     38.46 o 
  -9 -13   1     1203.04     1258.91     89.67 o 
  -7 -13   1      821.99      935.91     76.81 o 
  -5 -13   1     1636.09     1696.50     66.65 o 
  -3 -13   1     2656.65     2550.21    119.49 o 
  -1 -13   1     1454.82     1416.84     59.29 o 
   1 -13   1     3211.38     3110.29    125.09 o 
   3 -13   1     4325.21     4360.53    176.18 o 
   5 -13   1     2726.60     3068.60    130.89 o 
   7 -13   1     2473.23     2353.83    118.12 o 
   9 -13   1      731.66      768.74     75.02 o 
  11 -13   1      405.57      427.44     62.58 o 
 -16 -12   1      158.98      210.80     53.24 o 
 -14 -12   1      864.60      803.08     80.63 o 
 -12 -12   1      125.60      161.22     42.31 o 
 -10 -12   1     1816.85     1807.48     71.07 o 
  -8 -12   1      689.65      688.99     44.42 o 
  -6 -12   1      872.60      927.91     52.13 o 
  -4 -12   1       50.99       51.48     17.78 o 
  -2 -12   1     1186.59     1141.92     51.03 o 
   0 -12   1      117.67      147.11     22.84 o 
   2 -12   1      960.53      911.61     47.09 o 
   4 -12   1      644.86      598.28     32.36 o 
   6 -12   1      216.28      197.80     28.17 o 
   8 -12   1     1602.55     1539.28     94.81 o 
  10 -12   1      171.31      221.61     47.75 o 
  12 -12   1      152.30      187.05     46.91 o 
  14 -12   1       83.25       94.02     41.60 o 
 -17 -11   1      527.24      526.45     50.68 o 
 -15 -11   1      403.93      476.33     45.21 o 
 -13 -11   1     2415.14     2543.21    124.51 o 
 -11 -11   1     2206.58     2224.85     76.50 o 
  -9 -11   1     2476.91     2506.12     76.82 o 
  -7 -11   1      885.36      894.56     45.90 o 
  -5 -11   1     1635.51     1576.94     57.71 o 
  -3 -11   1     3018.00     2844.65     74.42 o 
  -1 -11   1     7536.09     7490.61    118.80 o 
   1 -11   1     2435.10     2496.77     93.61 o 
   3 -11   1      921.13      967.31     41.46 o 
   5 -11   1      942.91     1056.91     40.04 o 
   7 -11   1     2103.01     2288.01     59.37 o 
   9 -11   1     1896.90     1892.38     70.74 o 
  11 -11   1     3413.26     3373.52    140.68 o 
  13 -11   1      322.16      274.85     51.23 o 
  15 -11   1      108.95      120.26     44.25 o 
 -18 -10   1      168.84      156.62     47.73 o 
 -16 -10   1     1424.74     1449.86    101.70 o 
 -14 -10   1      458.94      410.52     41.17 o 
 -12 -10   1     4205.19     4380.88     86.01 o 
 -10 -10   1     1363.25     1336.47     56.00 o 
  -8 -10   1     2195.78     2329.44     69.28 o 
  -6 -10   1     1322.18     1346.51     73.62 o 
  -4 -10   1     1502.77     1486.36     52.34 o 
  -2 -10   1      211.50      256.00     24.32 o 
   0 -10   1      934.98      949.31     42.18 o 
   2 -10   1     3342.83     3465.14    206.00 o 
   4 -10   1     1995.24     2038.82     61.50 o 
   6 -10   1     2826.18     2967.49    114.06 o 
   8 -10   1     1938.68     2042.76     55.44 o 
  10 -10   1     1379.13     1448.88    113.10 o 
  12 -10   1       78.13       91.76     19.68 o 
  14 -10   1      146.88      138.30     41.23 o 
  16 -10   1      125.90      168.04     47.94 o 
 -19  -9   1      430.48      563.60     73.56 o 
 -17  -9   1      167.80      257.26     51.41 o 
 -15  -9   1     1541.16     1671.90    119.86 o 
 -13  -9   1      503.78      483.16     40.22 o 
 -11  -9   1     3966.16     3951.08     92.11 o 
  -9  -9   1      612.11      617.65     30.59 o 
  -7  -9   1     2497.92     2723.28    119.85 o 
  -5  -9   1     2501.49     2420.50     62.94 o 
  -3  -9   1    10645.49    10654.56    127.10 o 
  -1  -9   1     7017.88     7247.24    104.05 o 
   1  -9   1     9022.11     9299.91    337.97 o 
   3  -9   1      126.74      134.10     14.84 o 
   5  -9   1     2925.11     3249.19    102.17 o 
   7  -9   1      987.97     1000.46     36.96 o 
   9  -9   1     5069.19     5154.31    191.75 o 
  11  -9   1     1049.30     1005.18     42.13 o 
  13  -9   1      525.92      593.26     35.87 o 
  15  -9   1       79.98       66.36     34.00 o 
  17  -9   1      196.63      236.40     51.78 o 
 -18  -8   1      908.98     1060.00     88.84 o 
 -16  -8   1     1055.57      987.91     60.84 o 
 -14  -8   1     3648.84     3504.77    118.82 o 
 -12  -8   1     1308.63     1332.97     54.93 o 
 -10  -8   1      402.76      413.73     35.95 o 
  -8  -8   1     1255.37     1271.22     34.04 o 
  -6  -8   1     1411.84     1344.35     51.05 o 
  -4  -8   1      329.75      362.83     25.18 o 
  -2  -8   1     8447.07     8741.35    106.92 o 
   0  -8   1     1028.18     1136.58     51.35 o 
   2  -8   1      268.92      290.12     22.89 o 
   4  -8   1      725.96      734.97     28.03 o 
   6  -8   1       83.80       89.19     13.54 o 
   8  -8   1      144.41      172.58     13.74 o 
  10  -8   1      101.57      127.05     15.40 o 
  12  -8   1     1794.65     1696.76    115.15 o 
  14  -8   1      282.83      276.48     26.64 o 
  16  -8   1      161.17      200.82     45.13 o 
 -19  -7   1      228.41      317.13     55.85 o 
 -17  -7   1     1854.58     1977.42    113.39 o 
 -15  -7   1      533.50      492.94     29.84 o 
 -13  -7   1     3636.88     3427.11     66.38 o 
 -11  -7   1      803.48      833.20     31.87 o 
  -9  -7   1     7005.29     7185.01    309.20 o 
  -7  -7   1     4862.35     5108.28    151.76 o 
  -5  -7   1    14827.41    15098.03    588.89 o 
  -3  -7   1     2573.04     2764.41     57.19 o 
  -1  -7   1     8461.08     7692.52     93.00 o 
   1  -7   1      106.32       96.99     13.82 o 
   3  -7   1    11579.51    11909.31    232.28 o 
   5  -7   1      860.81      971.92     50.91 o 
   7  -7   1     3266.67     3138.33    116.12 o 
   9  -7   1      160.73      192.92     15.90 o 
  11  -7   1     1257.53     1277.83     83.88 o 
  13  -7   1      243.06      206.53     22.38 o 
  15  -7   1     2502.66     2563.52    203.85 o 
  17  -7   1       97.31       43.59     33.43 o 
 -20  -6   1      765.08      821.76     81.54 o 
 -18  -6   1     1456.08     1506.14     68.61 o 
 -16  -6   1     2476.65     2220.72     98.44 o 
 -14  -6   1     1806.90     1607.51     49.39 o 
 -12  -6   1     2776.92     2680.23     93.59 o 
 -10  -6   1     2781.92     2564.20    107.51 o 
  -8  -6   1     2764.35     1877.68    579.05 o 
  -6  -6   1     4544.51     4451.42    166.77 o 
  -4  -6   1     2487.05     2546.59     51.88 o 
  -2  -6   1     2483.21     2645.07     50.84 o 
   0  -6   1    13430.60    14414.81    118.41 o 
   2  -6   1     1050.50     1094.28     41.12 o 
   4  -6   1     5049.49     5184.26    119.25 o 
   6  -6   1     1525.51     1463.63     54.81 o 
   8  -6   1      770.29      741.30     32.29 o 
  10  -6   1      886.66      794.53     25.18 o 
  12  -6   1     2138.78     1943.63    108.20 o 
  14  -6   1     1180.89     1108.33     55.66 o 
  16  -6   1      845.77      817.74     72.02 o 
  18  -6   1      699.87      669.37     73.45 o 
 -21  -5   1       49.67       44.34     34.46 o 
 -19  -5   1      603.98      647.39     48.32 o 
 -17  -5   1      400.08      340.70     37.57 o 
 -15  -5   1      762.74      785.93     34.50 o 
 -13  -5   1      323.20      318.85     14.93 o 
 -11  -5   1     5996.19     4571.27   1265.70 o 
  -9  -5   1     1074.13     1002.40     99.61 o 
  -7  -5   1    19805.23    20022.57    846.97 o 
  -5  -5   1     5707.21     6662.81    246.98 o 
  -3  -5   1      188.66      102.68     11.53 o 
  -1  -5   1     7517.86     8074.96     80.04 o 
   1  -5   1    13573.12    13041.19    507.44 o 
   3  -5   1     5120.22     5402.12    157.08 o 
   5  -5   1    28440.91    29265.64   1103.96 o 
   7  -5   1      175.22      182.40     10.85 o 
   9  -5   1     1470.08     1528.92     63.12 o 
  11  -5   1      645.72      571.53     22.86 o 
  13  -5   1     1159.25     1291.09     56.25 o 
  15  -5   1     1277.86     1158.12     46.33 o 
  17  -5   1      911.60      953.43     56.50 o 
  19  -5   1       50.30       61.48     35.31 o 
 -20  -4   1     1231.35     1341.23     67.56 o 
 -18  -4   1      599.97      615.31     44.75 o 
 -16  -4   1     1737.92     1749.68     61.03 o 
 -14  -4   1       72.06       88.12     14.01 o 
 -12  -4   1     4220.71     3915.88    132.66 o 
 -10  -4   1     4848.96     5341.77    233.15 o 
  -8  -4   1     7451.04     7440.87    317.81 o 
  -6  -4   1     9405.05    10074.78    382.61 o 
  -4  -4   1     3218.99     3374.31    149.76 o 
  -2  -4   1      576.90      534.93     19.64 o 
   0  -4   1     2839.55     3101.52     45.62 o 
   2  -4   1    11720.51    12749.18    380.43 o 
   4  -4   1     5558.81     6128.13    234.93 o 
   6  -4   1    14375.58    15761.29    667.38 o 
   8  -4   1     1200.06     1202.36     40.81 o 
  10  -4   1      738.81      751.73     29.71 o 
  12  -4   1      232.17      222.05     16.65 o 
  14  -4   1     1260.33     1270.75     37.11 o 
  16  -4   1      843.43      956.97     63.50 o 
  18  -4   1     1029.37     1066.33     92.20 o 
 -21  -3   1      115.79      130.30     30.33 o 
 -19  -3   1      255.02      261.84     38.16 o 
 -17  -3   1     1322.07     1268.05     45.44 o 
 -15  -3   1      697.43      662.05     62.43 o 
 -13  -3   1     4615.44     4394.68    219.00 o 
 -11  -3   1      651.19      612.20     31.59 o 
  -9  -3   1     3686.41     3111.01    165.05 o 
  -7  -3   1    11406.73    12326.80    618.00 o 
  -5  -3   1     6829.79     6848.73    296.09 o 
  -3  -3   1     5763.16     5926.95    123.23 o 
  -1  -3   1     2827.66     2880.28     52.46 o 
   1  -3   1     3830.90     3855.21    101.12 o 
   3  -3   1    25480.53    25370.76    777.03 o 
   5  -3   1    15598.12    16467.21    515.54 o 
   7  -3   1     8092.67     7510.19    282.16 o 
   9  -3   1     2016.21     1986.65     75.14 o 
  11  -3   1     2250.10     2233.66     92.52 o 
  13  -3   1     1817.62     1836.75     97.95 o 
  15  -3   1     3048.37     3085.05    158.68 o 
  17  -3   1     1406.06     1621.39    176.60 o 
  19  -3   1      231.70      281.74     52.47 o 
 -22  -2   1      883.87      918.08     88.09 o 
 -20  -2   1      638.12      675.53     50.13 o 
 -18  -2   1     1358.32     1324.61     69.72 o 
 -16  -2   1      213.84      224.96     21.06 o 
 -14  -2   1     4996.70     4787.63    164.82 o 
 -12  -2   1      454.06      493.11     34.07 o 
 -10  -2   1     3757.99     3328.46    119.62 o 
  -8  -2   1     7857.30     7791.60    379.56 o 
  -6  -2   1     2680.20     2935.28    144.70 o 
  -4  -2   1       60.66       48.38      3.32 o 
  -2  -2   1     5782.81     5933.84     88.97 o 
   0  -2   1     2877.89     2856.58     41.96 o 
   2  -2   1     3331.37     3458.09     74.37 o 
   4  -2   1    15558.49    15403.57    536.99 o 
   6  -2   1      710.79      715.71     25.71 o 
   8  -2   1     3703.78     3619.82    123.29 o 
  10  -2   1       39.63       53.36     11.30 o 
  12  -2   1     1799.23     1727.62     73.68 o 
  14  -2   1      335.36      364.07     26.10 o 
  16  -2   1     1039.24     1032.78     37.01 o 
  18  -2   1      679.69      732.94     50.91 o 
  20  -2   1     1006.07      965.85     87.76 o 
 -21  -1   1      317.05      316.96     38.33 o 
 -19  -1   1      716.41      672.58     37.28 o 
 -17  -1   1      793.00      756.81     42.86 o 
 -15  -1   1     2860.42     2754.59     80.11 o 
 -13  -1   1      454.54      414.52     19.67 o 
 -11  -1   1     4649.60     4628.50    171.28 o 
  -9  -1   1     2332.95     2484.10     98.05 o 
  -7  -1   1      213.96      480.29     52.15 o 
  -5  -1   1     1492.26     1475.80     35.12 o 
  -3  -1   1    43035.16    44854.53    962.16 o 
  -1  -1   1     7434.33     7873.75     80.44 o 
   1  -1   1    43660.18    43455.75    871.35 o 
   3  -1   1     2308.72     2156.47     73.37 o 
   5  -1   1     3645.00     2930.34    150.57 o 
   7  -1   1    13865.89    13816.84    665.66 o 
   9  -1   1    18380.43    17827.27    848.36 o 
  11  -1   1     4522.55     4292.28    225.88 o 
  13  -1   1     5887.96     5632.87    250.45 o 
  15  -1   1      191.25      180.66     21.05 o 
  17  -1   1      939.50      976.24     54.56 o 
  19  -1   1     1017.64     1107.92     66.73 o 
 -22   0   1      285.59      239.88     36.23 o 
 -20   0   1     1270.66     1340.62     66.10 o 
 -18   0   1        8.45       25.73     13.69 o 
 -16   0   1     2296.25     2321.62     72.62 o 
 -14   0   1       26.94       34.82     11.25 o 
 -12   0   1     4828.02     4557.02    137.11 o 
 -10   0   1        6.47        3.57      5.37 o 
  -8   0   1      300.24      228.50     13.49 o 
  -6   0   1      685.52      621.86     28.76 o 
  -4   0   1     6112.52     6203.17    117.34 o 
  -2   0   1      520.19      421.88      7.56 o 
   0   0   1     6710.84     6170.14    139.91 o 
   2   0   1     2109.83     1890.95     63.47 o 
   4   0   1     1453.94     1436.18     37.03 o 
   6   0   1     3655.31     3374.41    182.16 o 
   8   0   1      115.56      100.70     11.57 o 
  10   0   1     4968.27     4636.73    300.93 o 
  12   0   1      159.64      186.52     18.38 o 
  14   0   1     1044.24      961.01     47.68 o 
  16   0   1        0.42        4.40     10.79 o 
  18   0   1     1075.98     1184.17     77.64 o 
  20   0   1      320.78      336.95     40.92 o 
 -21   1   1      314.02      315.34     38.65 o 
 -19   1   1      725.51      689.04     37.91 o 
 -17   1   1      814.11      764.49     46.25 o 
 -15   1   1     2853.29     2891.86    106.51 o 
 -13   1   1      458.23      437.51     24.04 o 
 -11   1   1     4633.54     4691.57    161.37 o 
  -9   1   1     2340.49     2490.04     86.73 o 
  -7   1   1      204.12      402.35     15.78 o 
  -5   1   1     1546.33     1535.47     24.81 o 
  -3   1   1    43105.29    44670.72    719.10 o 
  -1   1   1     7455.93     7196.30    299.80 o 
   1   1   1    43732.44    44942.57    937.42 o 
   3   1   1     2360.09     2214.37     67.21 o 
   5   1   1     3582.41     3114.83     61.13 o 
   7   1   1    13845.39    14625.58    722.11 o 
   9   1   1    18414.96    19266.22    733.92 o 
  11   1   1     4507.53     4604.83    164.81 o 
  13   1   1     5910.83     5650.43    331.09 o 
  15   1   1      204.64      164.83     21.16 o 
  17   1   1      942.93     1000.00     62.63 o 
  19   1   1     1013.08     1089.94     62.43 o 
 -22   2   1      899.49      926.04     61.11 o 
 -20   2   1      631.71      703.30     50.48 o 
 -18   2   1     1342.80     1368.66     62.14 o 
 -16   2   1      212.51      193.25     25.79 o 
 -14   2   1     5030.54     5076.63    181.63 o 
 -12   2   1      461.27      549.16     25.35 o 
 -10   2   1     3751.74     3510.83     79.54 o 
  -8   2   1     7851.37     7962.09    218.00 o 
  -6   2   1     2613.51     2920.56     57.76 o 
  -4   2   1       61.97       46.84      5.75 o 
  -2   2   1     5801.38     6010.80     77.19 o 
   0   2   1     2881.69     2917.55     50.37 o 
   2   2   1     3299.37     3534.79     81.96 o 
   4   2   1    15633.07    15419.12    617.82 o 
   6   2   1      701.90      727.45     22.78 o 
   8   2   1     3686.03     3929.64     96.88 o 
  10   2   1       39.69       64.50     11.79 o 
  12   2   1     1809.77     1793.41     58.73 o 
  14   2   1      336.80      365.92     32.37 o 
  16   2   1     1033.63     1124.26     56.69 o 
  18   2   1      674.38      695.30     50.18 o 
  20   2   1     1008.53     1090.20     65.45 o 
 -21   3   1      108.33      108.27     28.92 o 
 -19   3   1      253.79      287.33     34.19 o 
 -17   3   1     1329.86     1370.18     60.17 o 
 -15   3   1      694.59      723.08     41.32 o 
 -13   3   1     4563.14     4670.97    140.31 o 
 -11   3   1      654.30      680.62     26.97 o 
  -9   3   1     3685.02     3070.91     81.11 o 
  -7   3   1    11389.68    12038.20    105.64 o 
  -5   3   1     6913.68     6688.74    101.30 o 
  -3   3   1     5751.49     5823.11     53.08 o 
  -1   3   1     2757.67     2814.42     36.14 o 
   1   3   1     3856.02     3859.40     69.19 o 
   3   3   1    25458.29    26192.60    633.74 o 
   5   3   1    15580.38    17117.54    611.17 o 
   7   3   1     8056.72     7547.58    262.28 o 
   9   3   1     2018.94     2035.89     61.22 o 
  11   3   1     2247.66     2268.36     63.62 o 
  13   3   1     1811.39     1761.06     61.68 o 
  15   3   1     3067.20     3099.82    154.41 o 
  17   3   1     1401.72     1521.58     68.37 o 
  19   3   1      224.35      268.77     36.78 o 
 -20   4   1     1244.22     1233.37     65.33 o 
 -18   4   1      607.71      583.98     43.58 o 
 -16   4   1     1739.35     1685.14     64.37 o 
 -14   4   1       71.59       90.92     18.60 o 
 -12   4   1     4250.28     4214.04    140.57 o 
 -10   4   1     4833.50     5385.81    144.63 o 
  -8   4   1     7492.74     7616.19    160.01 o 
  -6   4   1     9414.54     9871.75     72.49 o 
  -4   4   1     3154.40     3260.84     45.77 o 
  -2   4   1      569.83      536.99     16.02 o 
   0   4   1     2789.86     2905.93     86.07 o 
   2   4   1    11743.74    12691.96    317.32 o 
   4   4   1     5568.99     6186.67     99.67 o 
   6   4   1    14429.58    15606.11    429.13 o 
   8   4   1     1197.75     1134.89     33.25 o 
  10   4   1      742.20      750.72     36.96 o 
  12   4   1      233.95      199.52     24.07 o 
  14   4   1     1238.12     1206.28     54.61 o 
  16   4   1      844.25      971.57     55.20 o 
  18   4   1     1040.08     1065.86     62.79 o 
 -21   5   1       48.79       73.06     26.64 o 
 -19   5   1      595.98      593.35     48.27 o 
 -17   5   1      397.92      371.08     45.13 o 
 -15   5   1      749.67      751.12     43.32 o 
 -13   5   1      324.64      325.86     28.03 o 
 -11   5   1     5992.92     5915.68     98.04 o 
  -9   5   1     1071.62     1142.10     31.08 o 
  -7   5   1    19822.58    19192.45    113.82 o 
  -5   5   1     5698.38     6341.65     59.73 o 
  -3   5   1      179.81       82.67     10.68 o 
  -1   5   1     7519.53     7841.61     75.18 o 
   1   5   1    13565.60    12477.00     85.66 o 
   3   5   1     5122.41     5399.23     65.71 o 
   5   5   1    28434.91    28821.68    469.59 o 
   7   5   1      182.91      193.05     15.61 o 
   9   5   1     1461.66     1447.14     40.50 o 
  11   5   1      644.66      576.78     47.67 o 
  13   5   1     1149.39     1265.30     54.92 o 
  15   5   1     1276.25     1177.84     70.34 o 
  17   5   1      909.28      983.06     57.64 o 
  19   5   1       51.98       49.77     24.06 o 
 -20   6   1      762.38      830.68     56.91 o 
 -18   6   1     1466.88     1407.44     66.43 o 
 -16   6   1     2469.37     2311.00     77.74 o 
 -14   6   1     1827.86     1765.19     63.43 o 
 -12   6   1     2764.46     2671.20     75.19 o 
 -10   6   1     2774.67     2691.98     51.22 o 
  -8   6   1     2778.11     2666.07     59.39 o 
  -6   6   1     4543.24     4279.94     54.94 o 
  -4   6   1     2499.30     2466.63     39.61 o 
  -2   6   1     2514.84     2622.39     95.43 o 
   0   6   1    13429.51    13533.19    197.09 o 
   2   6   1     1052.24     1067.77     29.72 o 
   4   6   1     5049.93     5036.56     67.59 o 
   6   6   1     1516.19     1445.94     29.14 o 
   8   6   1      777.60      728.80     29.41 o 
  10   6   1      884.58      824.16     41.03 o 
  12   6   1     2164.50     2006.39    106.26 o 
  14   6   1     1182.17     1109.86     79.92 o 
  16   6   1      848.00      867.68     53.35 o 
  18   6   1      692.63      731.04     57.71 o 
 -19   7   1      226.32      263.09     36.21 o 
 -17   7   1     1844.47     1973.29     76.56 o 
 -15   7   1      535.01      554.49     71.13 o 
 -13   7   1     3657.12     3598.75     88.48 o 
 -11   7   1      811.40      863.94     32.64 o 
  -9   7   1     6986.25     6785.81     81.05 o 
  -7   7   1     4867.39     4741.83     63.66 o 
  -5   7   1    14826.57    14500.64    141.25 o 
  -3   7   1     2570.11     2825.36     58.23 o 
  -1   7   1     8493.49     7529.81    121.81 o 
   1   7   1       98.40       73.51     10.56 o 
   3   7   1    11561.82    11308.53     79.46 o 
   5   7   1      869.85      957.63     24.44 o 
   7   7   1     3261.29     3081.64     58.40 o 
   9   7   1      156.23      147.54     33.15 o 
  11   7   1     1259.29     1273.36     53.89 o 
  13   7   1      241.20      241.08     29.01 o 
  15   7   1     2501.32     2376.78     83.39 o 
  17   7   1       97.82       62.34     23.56 o 
 -18   8   1      923.14      936.40     58.01 o 
 -16   8   1     1063.72      987.95     55.27 o 
 -14   8   1     3634.92     3687.92     96.07 o 
 -12   8   1     1286.42     1285.39     54.20 o 
 -10   8   1      416.15      400.74     23.65 o 
  -8   8   1     1242.99     1206.30     35.94 o 
  -6   8   1     1445.96     1386.67     36.51 o 
  -4   8   1      317.98      323.02     18.31 o 
  -2   8   1     8436.35     8323.44    105.77 o 
   0   8   1     1033.57     1057.83     38.65 o 
   2   8   1      261.30      229.71     16.98 o 
   4   8   1      714.91      727.24     22.68 o 
   6   8   1       79.57       84.30     11.87 o 
   8   8   1      152.46      152.79     21.36 o 
  10   8   1       98.97       85.50     19.74 o 
  12   8   1     1788.48     1669.58    101.78 o 
  14   8   1      286.08      250.87     38.71 o 
  16   8   1      166.04      184.71     31.04 o 
 -19   9   1      427.64      467.81     46.87 o 
 -17   9   1      166.31      175.40     30.79 o 
 -15   9   1     1545.85     1505.40     84.48 o 
 -13   9   1      510.27      527.42     39.83 o 
 -11   9   1     3966.87     3835.63     71.48 o 
  -9   9   1      611.44      634.21     29.41 o 
  -7   9   1     2479.76     2510.70     52.63 o 
  -5   9   1     2501.01     2334.53     48.89 o 
  -3   9   1    10640.65    10134.14    125.56 o 
  -1   9   1     7041.48     7031.12    103.80 o 
   1   9   1     9016.99     8910.32     96.76 o 
   3   9   1      120.34      122.42     13.43 o 
   5   9   1     2937.41     3160.32     53.13 o 
   7   9   1      981.46     1014.29     44.77 o 
   9   9   1     5069.58     4933.77    104.37 o 
  11   9   1     1051.35      945.81     50.58 o 
  13   9   1      525.50      607.32     56.00 o 
  15   9   1       74.58       69.72     23.06 o 
  17   9   1      193.53      212.60     35.96 o 
 -18  10   1      167.07      176.50     33.42 o 
 -16  10   1     1417.22     1375.89     85.23 o 
 -14  10   1      452.52      402.47     38.36 o 
 -12  10   1     4197.28     4089.61    102.10 o 
 -10  10   1     1373.04     1355.13     57.18 o 
  -8  10   1     2183.93     2136.85     52.64 o 
  -6  10   1     1328.11     1199.98     49.31 o 
  -4  10   1     1513.10     1535.80     42.43 o 
  -2  10   1      206.28      249.01     24.08 o 
   0  10   1      958.05      943.72     42.02 o 
   2  10   1     3328.33     3258.60     77.00 o 
   4  10   1     1992.85     1993.74     50.05 o 
   6  10   1     2816.56     2826.55     90.33 o 
   8  10   1     1939.67     2008.40     68.87 o 
  10  10   1     1381.85     1394.13     72.66 o 
  12  10   1       75.68       92.19     31.34 o 
  14  10   1      149.40      143.20     28.47 o 
  16  10   1      129.81      172.84     32.81 o 
 -17  11   1      532.03      561.56     49.54 o 
 -15  11   1      395.17      426.70     42.41 o 
 -13  11   1     2412.80     2342.22     92.82 o 
 -11  11   1     2214.21     2110.59    132.80 o 
  -9  11   1     2480.63     2401.58     76.45 o 
  -7  11   1      896.47      894.17     46.39 o 
  -5  11   1     1621.68     1523.48     57.33 o 
  -3  11   1     3023.83     2937.80     76.91 o 
  -1  11   1     7521.00     6926.18    116.48 o 
   1  11   1     2435.47     2366.19     96.51 o 
   3  11   1      931.75      882.62     44.72 o 
   5  11   1      915.81      893.98     46.34 o 
   7  11   1     2110.45     2217.98     73.59 o 
   9  11   1     1902.80     1906.50     71.65 o 
  11  11   1     3412.01     3317.01     98.34 o 
  13  11   1      322.67      302.78     36.99 o 
  15  11   1      108.20       64.53     25.14 o 
 -16  12   1      156.37      214.23     35.34 o 
 -14  12   1      888.89      923.95     57.99 o 
 -12  12   1      128.47      137.75     27.17 o 
 -10  12   1     1818.40     1688.23     85.60 o 
  -8  12   1      687.80      691.25     44.30 o 
  -6  12   1      859.77      854.19     47.11 o 
  -4  12   1       49.59       59.43     17.90 o 
  -2  12   1     1216.84     1129.50     51.59 o 
   0  12   1      112.98      152.16     23.03 o 
   2  12   1      964.36      900.41     47.13 o 
   4  12   1      646.13      546.91     44.67 o 
   6  12   1      221.49      194.91     27.20 o 
   8  12   1     1592.22     1468.02     64.81 o 
  10  12   1      172.15      185.88     29.86 o 
  12  12   1      160.12      178.20     31.07 o 
  14  12   1       82.47      128.34     30.87 o 
 -13  13   1      802.95      874.95     58.09 o 
 -11  13   1       81.31       86.96     24.53 o 
  -9  13   1     1206.90     1174.41     59.91 o 
  -7  13   1      818.44      820.85     49.45 o 
  -5  13   1     1645.05     1640.26     66.34 o 
  -3  13   1     2656.85     2527.51     94.02 o 
  -1  13   1     1411.48     1377.83     59.77 o 
   1  13   1     3212.79     3010.71     86.78 o 
   3  13   1     4338.61     4189.53    103.72 o 
   5  13   1     2723.33     2824.13    159.93 o 
   7  13   1     2487.62     2309.00    137.90 o 
   9  13   1      734.71      710.61     49.95 o 
  11  13   1      389.46      445.53     43.73 o 
 -12  14   1      425.86      455.12     45.14 o 
 -10  14   1      335.77      313.30     37.31 o 
  -8  14   1      833.63      871.83     53.84 o 
  -6  14   1       88.88       78.33     22.42 o 
  -4  14   1      634.87      708.02     46.98 o 
  -2  14   1      150.46      173.88     27.41 o 
   0  14   1      508.81      482.01     39.95 o 
   2  14   1      195.91      179.33     28.73 o 
   4  14   1      546.33      497.35     49.67 o 
   6  14   1      409.54      346.30     37.25 o 
   8  14   1      105.58       82.14     24.75 o 
  10  14   1      218.78      226.72     34.97 o 
 -11  15   1      552.81      559.55     58.73 o 
  -9  15   1     1689.94     1608.28     75.89 o 
  -7  15   1     1280.41     1282.79     66.69 o 
  -5  15   1      725.09      696.27     50.30 o 
  -3  15   1      702.20      776.30     51.32 o 
  -1  15   1      178.12      206.68     30.74 o 
   1  15   1     1626.21     1641.18     72.21 o 
   3  15   1     2077.28     2024.06     93.15 o 
   5  15   1     2080.52     2076.06     83.17 o 
   7  15   1     1652.52     1639.84     76.63 o 
   9  15   1      565.07      617.64     59.55 o 
  -8  16   1      169.32      223.76     35.91 o 
  -6  16   1      498.96      496.39     46.62 o 
  -4  16   1      225.61      202.88     33.20 o 
  -2  16   1      104.86      130.75     29.00 o 
   0  16   1      570.66      500.54     45.11 o 
   2  16   1      130.08      146.28     30.62 o 
   4  16   1      237.98      285.07     38.00 o 
   6  16   1      325.16      277.74     38.67 o 
  -3  17   1      137.15      160.04     32.18 o 
  -1  17   1     1799.88     1784.16    113.81 o 
   1  17   1      100.49       62.35     26.00 o 
  -8 -16   2     1018.03     1310.51    103.93 o 
  -6 -16   2      351.87      334.03     59.54 o 
  -4 -16   2      423.28      479.13     66.59 o 
  -2 -16   2      255.73      268.36     55.67 o 
   0 -16   2     1328.74     1426.55    105.68 o 
   2 -16   2      427.47      435.77     65.79 o 
 -11 -15   2      492.48      606.10     74.43 o 
  -9 -15   2      330.50      340.04     59.59 o 
  -7 -15   2      545.87      555.60     69.36 o 
  -5 -15   2       40.13       50.32     31.91 o 
  -3 -15   2     1389.80     1457.49     99.95 o 
  -1 -15   2        7.38       -8.85     24.28 o 
   1 -15   2      369.40      470.24     62.82 o 
   3 -15   2       56.33       65.11     37.10 o 
   5 -15   2        8.00       28.24     32.96 o 
   7 -15   2       34.72       71.29     40.36 o 
 -12 -14   2      152.30      154.43     47.13 o 
 -10 -14   2     1464.64     1415.93    101.03 o 
  -8 -14   2      499.58      391.59     57.48 o 
  -6 -14   2     2349.42     2321.98    121.02 o 
  -4 -14   2       64.56       69.51     33.07 o 
  -2 -14   2     1167.75     1283.30     90.00 o 
   0 -14   2      407.71      399.21     35.99 o 
   2 -14   2     1703.41     1724.89     68.64 o 
   4 -14   2      443.83      454.70     39.76 o 
   6 -14   2      568.06      682.82     73.31 o 
   8 -14   2       22.71       40.94     33.43 o 
 -15 -13   2      452.43      508.53     70.77 o 
 -13 -13   2     1039.85     1057.01     90.83 o 
 -11 -13   2      534.26      575.27     66.65 o 
  -9 -13   2     1943.47     2051.65    113.06 o 
  -7 -13   2      597.50      565.51     62.47 o 
  -5 -13   2       46.90       93.50     34.21 o 
  -3 -13   2      950.11      905.80     73.16 o 
  -1 -13   2      186.91      211.59     41.88 o 
   1 -13   2       47.49       34.91     16.77 o 
   3 -13   2      388.90      411.95     35.28 o 
   5 -13   2      526.19      569.85     41.76 o 
   7 -13   2      119.29       72.74     36.20 o 
   9 -13   2      307.78      320.94     56.72 o 
  11 -13   2      127.68      136.11     46.19 o 
 -16 -12   2      341.75      399.84     65.15 o 
 -14 -12   2      104.81      101.09     39.97 o 
 -12 -12   2     1609.41     1801.15    107.92 o 
 -10 -12   2      187.90      216.65     43.55 o 
  -8 -12   2     2657.34     2537.23    117.87 o 
  -6 -12   2      182.07      194.10     39.87 o 
  -4 -12   2     1914.17     1985.54    100.78 o 
  -2 -12   2     1415.94     1364.59     83.78 o 
   0 -12   2     2761.36     2756.30    117.04 o 
   2 -12   2      451.45      442.31     34.50 o 
   4 -12   2     6643.44     6821.71    352.16 o 
   6 -12   2      230.12      225.56     28.54 o 
   8 -12   2     3635.92     3736.95     99.83 o 
  10 -12   2      978.66      965.77     84.77 o 
  12 -12   2      868.44      778.86     80.45 o 
 -17 -11   2      537.93      608.05     52.70 o 
 -15 -11   2      337.73      343.40     40.26 o 
 -13 -11   2     1602.37     1666.11    102.36 o 
 -11 -11   2      677.57      677.75     65.84 o 
  -9 -11   2     1620.04     1689.91     94.48 o 
  -7 -11   2     2519.69     2372.83    107.34 o 
  -5 -11   2     1027.89     1043.25     46.73 o 
  -3 -11   2      651.50      627.10     52.53 o 
  -1 -11   2      772.86      796.54     40.64 o 
   1 -11   2     1352.35     1395.84     42.24 o 
   3 -11   2      196.11      237.28     25.90 o 
   5 -11   2      496.37      521.16     36.14 o 
   7 -11   2     2028.50     2073.26     70.76 o 
   9 -11   2      218.66      227.79     45.36 o 
  11 -11   2      792.58      905.55     80.79 o 
  13 -11   2       98.42       83.52     40.21 o 
 -18 -10   2      113.66      140.89     46.72 o 
 -16 -10   2       86.57       72.48     37.13 o 
 -14 -10   2     1089.33     1183.01     86.68 o 
 -12 -10   2      546.10      589.51     42.69 o 
 -10 -10   2     7238.49     6920.24    181.82 o 
  -8 -10   2      181.97      183.39     23.28 o 
  -6 -10   2     4408.50     4204.28    169.63 o 
  -4 -10   2     2685.08     2725.94     67.97 o 
  -2 -10   2     7760.88     7569.85    212.43 o 
   0 -10   2     2156.40     2211.44    133.92 o 
   2 -10   2     3729.36     3787.69     64.92 o 
   4 -10   2      615.32      641.77     29.98 o 
   6 -10   2     5279.21     5401.29    289.24 o 
   8 -10   2     1931.02     1928.51     67.29 o 
  10 -10   2     2846.06     2701.80    125.17 o 
  12 -10   2      421.82      478.20     61.29 o 
  14 -10   2      394.31      423.21     64.15 o 
 -19  -9   2      740.31      754.58     82.87 o 
 -17  -9   2     1034.04     1205.99     92.65 o 
 -15  -9   2     1493.97     1547.41     97.71 o 
 -13  -9   2      408.93      466.64     54.67 o 
 -11  -9   2     5219.19     5219.82    101.21 o 
  -9  -9   2     3086.39     3098.34     74.97 o 
  -7  -9   2     3879.02     3623.80     76.99 o 
  -5  -9   2     1824.59     1907.84     54.42 o 
  -3  -9   2     2296.94     2197.84     57.01 o 
  -1  -9   2       71.38       88.50     17.94 o 
   1  -9   2     1363.84     1444.95     37.85 o 
   3  -9   2     6485.48     6828.77    181.76 o 
   5  -9   2     3046.31     3043.11     94.11 o 
   7  -9   2      928.69     1004.34     37.63 o 
   9  -9   2      183.55      183.43     26.70 o 
  11  -9   2      693.20      571.40     61.76 o 
  13  -9   2      213.57      243.06     48.07 o 
  15  -9   2      284.32      290.81     56.00 o 
 -20  -8   2      574.39      617.15     75.04 o 
 -18  -8   2      130.14      121.62     39.14 o 
 -16  -8   2      472.97      516.63     60.75 o 
 -14  -8   2      840.44      803.47     67.84 o 
 -12  -8   2      536.66      631.53     38.57 o 
 -10  -8   2      184.08      215.47     22.84 o 
  -8  -8   2     5718.07     5491.65    105.57 o 
  -6  -8   2     1545.97     1625.86     56.82 o 
  -4  -8   2     8000.31     7931.09    100.45 o 
  -2  -8   2     4340.80     4399.97    161.79 o 
   0  -8   2     6300.38     6287.91    141.32 o 
   2  -8   2     3634.29     3655.34    120.43 o 
   4  -8   2    13443.20    14255.43    469.61 o 
   6  -8   2     5345.44     5635.29    244.62 o 
   8  -8   2     7122.57     7105.13    327.40 o 
  10  -8   2     1874.09     1882.05     69.17 o 
  12  -8   2     1289.05     1252.03     86.18 o 
  14  -8   2      270.10      227.06     45.92 o 
  16  -8   2     1099.23     1319.46    100.87 o 
 -21  -7   2      621.29      738.87     81.92 o 
 -19  -7   2      105.95      142.15     42.28 o 
 -17  -7   2     1260.81     1289.02     90.00 o 
 -15  -7   2      586.56      564.14     39.31 o 
 -13  -7   2     1615.96     1541.89     42.79 o 
 -11  -7   2      325.17      301.42     25.80 o 
  -9  -7   2     6413.96     6433.82    218.40 o 
  -7  -7   2       34.03       49.99     10.48 o 
  -5  -7   2     4685.77     4663.11    109.37 o 
  -3  -7   2     6313.90     6809.87     85.20 o 
  -1  -7   2     1651.14     1596.49     41.99 o 
   1  -7   2        2.27        2.05      6.00 o 
   3  -7   2     1383.43     1429.18     45.05 o 
   5  -7   2      342.78      337.12     17.71 o 
   7  -7   2      580.21      596.35     42.27 o 
   9  -7   2     1449.87     1405.90     87.26 o 
  11  -7   2      369.49      295.06     33.35 o 
  13  -7   2      758.05      881.16     74.24 o 
  15  -7   2       79.18       66.13     33.46 o 
  17  -7   2      509.15      462.54     65.56 o 
 -20  -6   2       23.93       36.33     29.55 o 
 -18  -6   2      285.36      359.85     53.73 o 
 -16  -6   2      942.14      941.30     66.61 o 
 -14  -6   2      561.08      607.36     27.85 o 
 -12  -6   2     2010.51     1920.74     42.62 o 
 -10  -6   2     8023.53     8222.27    269.37 o 
  -8  -6   2     5216.12     5391.48    173.21 o 
  -6  -6   2     7822.42     7929.51     76.77 o 
  -4  -6   2    11340.70    12379.37    107.09 o 
  -2  -6   2     2313.07     2193.83     44.22 o 
   0  -6   2    11906.37    12271.69    211.52 o 
   2  -6   2    10343.57    10862.54    273.89 o 
   4  -6   2     2402.83     2343.94    115.99 o 
   6  -6   2     3201.73     3049.90     95.58 o 
   8  -6   2      864.61      872.69     47.42 o 
  10  -6   2     1293.80     1326.37     57.84 o 
  12  -6   2     4205.56     4140.07    288.95 o 
  14  -6   2     1287.21     1297.81     89.34 o 
  16  -6   2      865.88      775.89     76.19 o 
 -21  -5   2      203.11      214.17     49.69 o 
 -19  -5   2      993.39      989.99     81.37 o 
 -17  -5   2      225.44      202.59     28.17 o 
 -15  -5   2     2664.53     2695.40    123.37 o 
 -13  -5   2      103.33      109.21     13.11 o 
 -11  -5   2     7700.10     7294.71    219.62 o 
  -9  -5   2      788.38      918.15     56.29 o 
  -7  -5   2     4254.62     4484.48    139.37 o 
  -5  -5   2     4136.12     4724.96     52.87 o 
  -3  -5   2     1851.01     1818.81     38.24 o 
  -1  -5   2     3454.40     3674.55     53.27 o 
   1  -5   2     4711.02     4596.52     75.35 o 
   3  -5   2     1055.73     1048.27     58.55 o 
   5  -5   2      716.01      645.73     32.61 o 
   7  -5   2      765.61      712.32     37.65 o 
   9  -5   2     1812.92     1969.43     60.90 o 
  11  -5   2     1131.54     1209.32     52.58 o 
  13  -5   2      971.12      895.89     40.18 o 
  15  -5   2      923.12      886.39     75.90 o 
  17  -5   2      103.30       88.51     39.24 o 
 -22  -4   2      269.62      292.69     56.84 o 
 -20  -4   2      126.95      127.22     39.97 o 
 -18  -4   2      588.86      592.77     42.98 o 
 -16  -4   2      740.55      682.93     30.80 o 
 -14  -4   2     1321.20     1272.99     37.08 o 
 -12  -4   2     3175.02     2914.80    127.24 o 
 -10  -4   2     4242.25     4034.09    104.69 o 
  -8  -4   2     1086.68     1093.15     28.35 o 
  -6  -4   2     4298.54     4296.16     57.28 o 
  -4  -4   2     1429.53      586.99    458.29 o 
  -2  -4   2     2897.98     2737.46     64.12 o 
   0  -4   2    12059.12    12557.61    367.01 o 
   2  -4   2    29440.83    29976.32    911.77 o 
   4  -4   2     9045.42     9164.77    340.57 o 
   6  -4   2    11833.05    12183.07    582.07 o 
   8  -4   2      747.97      712.00     43.49 o 
  10  -4   2     3719.48     3742.09    143.91 o 
  12  -4   2     2523.57     2594.70    112.08 o 
  14  -4   2     2433.69     2348.77    112.89 o 
  16  -4   2      412.11      420.43     58.06 o 
  18  -4   2      165.99      191.35     47.77 o 
 -21  -3   2      952.84     1009.49     85.93 o 
 -19  -3   2      714.46      674.08     66.51 o 
 -17  -3   2     1845.86     1807.47     80.45 o 
 -15  -3   2     2072.25     1962.37     42.33 o 
 -13  -3   2     4152.21     3940.64    176.53 o 
 -11  -3   2     4191.09     4114.79    198.37 o 
  -9  -3   2    11841.08    11816.00    576.31 o 
  -7  -3   2     1658.09     1583.96     25.32 o 
  -5  -3   2     1660.08     1095.55    384.66 o 
  -3  -3   2      794.23      829.99     13.48 o 
  -1  -3   2     2319.06     2288.30     33.00 o 
   1  -3   2     2545.63     2615.65     98.73 o 
   3  -3   2    15602.98    17036.36    605.70 o 
   5  -3   2     3239.43     3564.71    145.16 o 
   7  -3   2     1783.90     1734.80     67.76 o 
   9  -3   2     1035.67     1116.79     78.85 o 
  11  -3   2      107.55      128.78     14.57 o 
  13  -3   2      773.43      772.00     36.52 o 
  15  -3   2      137.06      145.25     38.03 o 
  17  -3   2      738.25      730.89     73.33 o 
 -22  -2   2        1.74        3.97     27.18 o 
 -20  -2   2      450.71      444.88     58.14 o 
 -18  -2   2       11.87       19.52     11.73 o 
 -16  -2   2     2898.70     2789.06    100.00 o 
 -14  -2   2     2072.56     2033.07     52.33 o 
 -12  -2   2     4965.99     4662.96    179.76 o 
 -10  -2   2     2239.19     2588.93     81.58 o 
  -8  -2   2    15806.95    15237.51    542.43 o 
  -6  -2   2     4136.52     4560.13     68.49 o 
  -4  -2   2    22419.05    23093.08    301.75 o 
  -2  -2   2     3031.64     2969.90     32.13 o 
   0  -2   2      260.49      198.01      9.31 o 
   2  -2   2      416.33      393.29     15.84 o 
   4  -2   2     2301.27     1791.77     72.41 o 
   6  -2   2      297.67      281.70     14.38 o 
   8  -2   2     5892.04     5586.54    261.17 o 
  10  -2   2      239.79      247.38     17.12 o 
  12  -2   2     2247.70     2251.71     73.88 o 
  14  -2   2     1180.65     1178.38     81.71 o 
  16  -2   2     1405.44     1327.26     90.75 o 
  18  -2   2     1009.58      987.92     86.18 o 
 -21  -1   2      942.59      986.76     83.53 o 
 -19  -1   2     2469.69     2383.70     79.87 o 
 -17  -1   2     2142.06     2040.06     75.35 o 
 -15  -1   2     2022.27     1900.45     62.26 o 
 -13  -1   2     2411.03     2396.20     49.22 o 
 -11  -1   2     4204.95     4303.33     58.41 o 
  -9  -1   2      601.33      604.44     20.04 o 
  -7  -1   2     7301.74     7517.15     89.87 o 
  -5  -1   2    12012.68    12310.73    198.00 o 
  -3  -1   2    25582.41    29199.64    827.16 o 
  -1  -1   2     2574.83     2857.52     38.56 o 
   1  -1   2       25.83       27.00      3.63 o 
   3  -1   2      133.69      139.25      9.41 o 
   5  -1   2     2328.96     2167.11     86.13 o 
   7  -1   2     2055.44     2020.79     70.49 o 
   9  -1   2      323.30      311.35     17.75 o 
  11  -1   2     1061.11     1113.82     44.19 o 
  13  -1   2     1175.92     1164.06     60.80 o 
  15  -1   2      219.76      220.28     23.88 o 
  17  -1   2      547.18      505.22     61.79 o 
 -22   0   2      930.34      964.69     86.43 o 
 -20   0   2       25.24       26.73     14.55 o 
 -18   0   2     4279.01     4326.36    137.74 o 
 -16   0   2     2290.07     2368.29     56.83 o 
 -14   0   2     5209.88     5459.87     77.53 o 
 -12   0   2      760.26      799.71     33.51 o 
 -10   0   2     2103.84     2096.14     46.77 o 
  -8   0   2     1124.49     1280.28     26.10 o 
  -6   0   2    13678.00    13776.45    126.79 o 
  -4   0   2    25641.92    30399.57    485.73 o 
  -2   0   2    78113.45    79447.38   1272.28 o 
   0   0   2       45.16       74.93      4.46 o 
   2   0   2       67.95       60.55      5.12 o 
   4   0   2      555.64      712.20     25.19 o 
   6   0   2    13404.34    13187.54    533.01 o 
   8   0   2     2108.76     2181.91    148.29 o 
  10   0   2    28332.12    28185.55   1755.09 o 
  12   0   2     1363.52     1322.61     46.53 o 
  14   0   2     1463.10     1498.98     59.46 o 
  16   0   2       12.65       -0.57     21.18 o 
  18   0   2      739.62      854.95     79.71 o 
 -21   1   2      934.98     1033.29     84.61 o 
 -19   1   2     2466.02     2559.29     84.19 o 
 -17   1   2     2101.68     1994.99     67.58 o 
 -15   1   2     2054.34     1978.50     64.28 o 
 -13   1   2     2409.23     2410.77     80.38 o 
 -11   1   2     4188.90     4290.44     64.01 o 
  -9   1   2      599.52      602.69     20.27 o 
  -7   1   2     7279.46     7199.72     67.22 o 
  -5   1   2    12048.76    12084.40    107.47 o 
  -3   1   2    25737.22    28675.58    650.51 o 
  -1   1   2     2578.00     2869.64     90.38 o 
   1   1   2       25.13       25.35      3.21 o 
   3   1   2      142.25      139.74      8.60 o 
   5   1   2     2324.92     2142.32    112.42 o 
   7   1   2     2053.75     2072.54     96.31 o 
   9   1   2      321.96      299.63     20.05 o 
  11   1   2     1086.16     1130.09    102.47 o 
  13   1   2     1184.98     1142.82     94.15 o 
  15   1   2      226.03      208.46     29.23 o 
  17   1   2      549.21      569.54     66.09 o 
 -22   2   2        1.86      -11.06     22.69 o 
 -20   2   2      464.01      483.25     42.30 o 
 -18   2   2       12.64        3.76     14.57 o 
 -16   2   2     2871.86     2721.90     75.44 o 
 -14   2   2     2066.66     2081.12     67.24 o 
 -12   2   2     4936.95     4724.40     67.80 o 
 -10   2   2     2250.53     2675.18     45.98 o 
  -8   2   2    15865.32    15499.92    115.72 o 
  -6   2   2     4140.26     4536.29     42.60 o 
  -4   2   2    22298.24    21814.93    208.24 o 
  -2   2   2     3010.61     2865.37     20.50 o 
   0   2   2      270.91      232.88     12.58 o 
   2   2   2      414.43      409.24     16.30 o 
   4   2   2     2329.73     1885.56     67.62 o 
   6   2   2      283.09      259.36     19.15 o 
   8   2   2     5897.38     5685.89    258.01 o 
  10   2   2      228.52      238.51     23.32 o 
  12   2   2     2249.51     2220.59    147.31 o 
  14   2   2     1181.27     1260.59     98.54 o 
  16   2   2     1400.03     1498.89     88.92 o 
  18   2   2     1013.53      920.56     84.28 o 
 -21   3   2      953.69     1047.48     87.34 o 
 -19   3   2      709.20      736.09     47.85 o 
 -17   3   2     1885.06     1890.54     67.33 o 
 -15   3   2     2086.28     2012.29     51.62 o 
 -13   3   2     4196.00     4112.82     66.67 o 
 -11   3   2     4223.68     4106.08    114.18 o 
  -9   3   2    11782.44    11756.69    111.10 o 
  -7   3   2     1661.47     1638.74     29.88 o 
  -5   3   2     1703.96     1620.67     49.63 o 
  -3   3   2      781.74      804.91     16.61 o 
  -1   3   2     2364.65     2300.22     42.71 o 
   1   3   2     2562.76     2965.50     58.93 o 
   3   3   2    15551.39    17353.52    393.32 o 
   5   3   2     3233.62     3388.91    116.73 o 
   7   3   2     1776.69     1692.98     47.45 o 
   9   3   2     1031.06     1120.95     77.85 o 
  11   3   2      107.74      118.04     19.64 o 
  13   3   2      782.14      778.44     80.35 o 
  15   3   2      134.43      142.51     26.52 o 
  17   3   2      734.09      727.69     72.73 o 
 -22   4   2      269.05      257.70     53.57 o 
 -20   4   2      130.79      115.45     25.94 o 
 -18   4   2      582.99      575.99     41.56 o 
 -16   4   2      738.72      759.89     43.04 o 
 -14   4   2     1307.73     1302.04     50.22 o 
 -12   4   2     3140.65     2892.42     67.28 o 
 -10   4   2     4259.25     4008.87     89.09 o 
  -8   4   2     1063.74     1083.69     34.11 o 
  -6   4   2     4258.09     4043.57     91.95 o 
  -4   4   2     1416.84     1223.58     19.59 o 
  -2   4   2     2866.92     2702.21     26.73 o 
   0   4   2    12073.53    12306.19    224.93 o 
   2   4   2    29440.14    30618.71    705.43 o 
   4   4   2     9068.15     9402.33    302.92 o 
   6   4   2    11824.77    12066.20    258.84 o 
   8   4   2      739.66      744.92     39.65 o 
  10   4   2     3716.95     3655.74    148.40 o 
  12   4   2     2529.55     2591.92     75.80 o 
  14   4   2     2426.58     2624.95     93.32 o 
  16   4   2      408.49      412.46     39.88 o 
  18   4   2      166.90      169.13     45.58 o 
 -21   5   2      201.87      231.72     49.49 o 
 -19   5   2      982.80     1007.29     55.95 o 
 -17   5   2      224.26      220.84     28.20 o 
 -15   5   2     2648.44     2701.97     75.98 o 
 -13   5   2      102.22       95.84     17.48 o 
 -11   5   2     7709.69     7193.13    103.96 o 
  -9   5   2      793.50      890.84     38.70 o 
  -7   5   2     4297.81     4121.16     52.48 o 
  -5   5   2     4137.13     4607.01     34.52 o 
  -3   5   2     1878.84     1842.36     26.25 o 
  -1   5   2     3442.65     3750.86     65.89 o 
   1   5   2     4739.64     4588.52     88.34 o 
   3   5   2     1050.38      994.45     24.04 o 
   5   5   2      719.25      683.51     28.13 o 
   7   5   2      780.25      688.09     33.48 o 
   9   5   2     1803.38     1872.69     58.27 o 
  11   5   2     1145.05     1170.12     53.63 o 
  13   5   2      970.59      880.42    129.24 o 
  15   5   2      932.35      880.27     72.14 o 
  17   5   2      105.19      118.62     40.76 o 
 -20   6   2       23.26       16.29     18.74 o 
 -18   6   2      277.79      257.17     31.96 o 
 -16   6   2      939.76      868.23     62.10 o 
 -14   6   2      564.50      579.62     37.37 o 
 -12   6   2     2009.76     1936.77     95.89 o 
 -10   6   2     8023.63     7793.56    214.75 o 
  -8   6   2     5191.62     4874.62     56.74 o 
  -6   6   2     7834.46     7685.43     52.28 o 
  -4   6   2    11322.38    12293.77    164.46 o 
  -2   6   2     2304.19     2216.98     52.67 o 
   0   6   2    11872.67    11995.49    205.41 o 
   2   6   2    10368.03    10535.70    143.86 o 
   4   6   2     2396.24     2336.73     38.92 o 
   6   6   2     3202.10     3165.74     53.69 o 
   8   6   2      883.69      850.69     40.33 o 
  10   6   2     1265.09     1342.57     53.45 o 
  12   6   2     4199.90     4075.62    200.98 o 
  14   6   2     1285.95     1335.23     62.58 o 
  16   6   2      863.49      805.10     57.94 o 
 -21   7   2      626.20      739.87     78.48 o 
 -19   7   2      105.47       87.34     26.80 o 
 -17   7   2     1289.78     1241.74     59.81 o 
 -15   7   2      584.68      615.43     40.72 o 
 -13   7   2     1626.61     1551.30     57.51 o 
 -11   7   2      331.42      291.73     25.74 o 
  -9   7   2     6438.90     5981.40     69.81 o 
  -7   7   2       34.28       47.09      8.75 o 
  -5   7   2     4685.92     4665.41     58.26 o 
  -3   7   2     6326.92     6675.50     94.98 o 
  -1   7   2     1628.02     1508.44     35.68 o 
   1   7   2        2.73        6.62      5.84 o 
   3   7   2     1380.16     1379.23     30.97 o 
   5   7   2      342.42      358.53     20.77 o 
   7   7   2      584.81      582.54     34.14 o 
   9   7   2     1463.03     1326.78     62.17 o 
  11   7   2      372.54      336.26     32.04 o 
  13   7   2      757.28      739.88     47.43 o 
  15   7   2       78.98       59.40     22.51 o 
  17   7   2      498.74      631.97     73.66 o 
 -20   8   2      570.11      615.92     51.24 o 
 -18   8   2      126.84       98.38     25.61 o 
 -16   8   2      482.12      499.63     40.21 o 
 -14   8   2      848.23      733.59     44.45 o 
 -12   8   2      534.77      511.64     35.11 o 
 -10   8   2      194.49      200.37     16.70 o 
  -8   8   2     5684.00     5255.80     67.93 o 
  -6   8   2     1550.68     1603.16     40.02 o 
  -4   8   2     8036.10     7813.16    103.38 o 
  -2   8   2     4333.28     4312.87     76.10 o 
   0   8   2     6328.45     5939.53     75.61 o 
   2   8   2     3607.61     3551.79     64.07 o 
   4   8   2    13500.85    14070.08    325.22 o 
   6   8   2     5332.65     5433.20    168.49 o 
   8   8   2     7126.74     7174.26    271.53 o 
  10   8   2     1878.97     1896.31     67.65 o 
  12   8   2     1283.87     1353.57     61.83 o 
  14   8   2      273.57      246.26     36.75 o 
  16   8   2     1110.62     1181.60     93.48 o 
 -19   9   2      747.86      821.38     56.44 o 
 -17   9   2     1025.79     1001.06     86.47 o 
 -15   9   2     1472.49     1337.29     86.18 o 
 -13   9   2      402.59      410.37     34.62 o 
 -11   9   2     5152.43     4913.73    101.81 o 
  -9   9   2     3093.98     2960.17     55.99 o 
  -7   9   2     3864.85     3586.75     78.99 o 
  -5   9   2     1828.26     1863.71     36.83 o 
  -3   9   2     2306.03     2163.27     58.42 o 
  -1   9   2       74.27       80.28     15.21 o 
   1   9   2     1374.01     1332.66     45.59 o 
   3   9   2     6444.16     6544.85    100.03 o 
   5   9   2     3011.36     3051.20     95.29 o 
   7   9   2      924.51      952.36     46.72 o 
   9   9   2      181.18      178.40     25.47 o 
  11   9   2      699.91      689.26     45.96 o 
  13   9   2      212.96      243.96     32.74 o 
  15   9   2      280.62      326.80     39.20 o 
 -18  10   2      108.90      125.68     29.07 o 
 -16  10   2       89.14       55.44     24.86 o 
 -14  10   2     1091.02     1186.85     58.59 o 
 -12  10   2      548.80      555.40     39.64 o 
 -10  10   2     7283.70     6731.76    133.63 o 
  -8  10   2      186.48      194.71     18.08 o 
  -6  10   2     4416.50     4335.84     79.53 o 
  -4  10   2     2678.06     2602.72     68.59 o 
  -2  10   2     7778.76     7561.10    114.67 o 
   0  10   2     2151.74     2074.99     61.43 o 
   2  10   2     3747.34     3791.59     65.61 o 
   4  10   2      613.28      596.13     37.14 o 
   6  10   2     5283.66     5501.33    109.36 o 
   8  10   2     1929.17     1907.59     85.48 o 
  10  10   2     2844.77     2683.01    108.33 o 
  12  10   2      425.93      435.69     40.73 o 
  14  10   2      394.96      361.87     40.46 o 
 -17  11   2      545.71      589.17     49.82 o 
 -15  11   2      339.12      337.22     37.20 o 
 -13  11   2     1624.29     1645.27     68.91 o 
 -11  11   2      675.69      703.52     44.52 o 
  -9  11   2     1589.14     1556.24     61.11 o 
  -7  11   2     2504.85     2367.14     72.15 o 
  -5  11   2     1020.14     1058.92     37.31 o 
  -3  11   2      658.60      603.08     37.15 o 
  -1  11   2      764.50      799.03     41.97 o 
   1  11   2     1357.97     1337.81     53.50 o 
   3  11   2      186.81      204.06     25.45 o 
   5  11   2      494.82      508.87     37.25 o 
   7  11   2     2033.80     2025.69     72.35 o 
   9  11   2      211.08      239.35     31.29 o 
  11  11   2      791.23      846.26     53.70 o 
  13  11   2       94.99       57.67     23.97 o 
 -16  12   2      334.78      367.19     41.61 o 
 -14  12   2      102.66      114.06     26.63 o 
 -12  12   2     1618.22     1557.49     68.18 o 
 -10  12   2      190.98      180.49     27.05 o 
  -8  12   2     2685.73     2609.17    117.33 o 
  -6  12   2      187.85      193.20     25.70 o 
  -4  12   2     1885.07     1983.92     67.81 o 
  -2  12   2     1415.45     1309.37     55.32 o 
   0  12   2     2770.78     2946.38    119.32 o 
   2  12   2      446.14      434.88     35.05 o 
   4  12   2     6675.13     6581.90    232.88 o 
   6  12   2      230.08      228.21     29.50 o 
   8  12   2     3638.72     3650.10    166.15 o 
  10  12   2      984.07     1039.84     59.19 o 
  12  12   2      861.91      858.38     57.43 o 
 -15  13   2      451.38      462.56     46.08 o 
 -13  13   2     1039.44     1130.42     81.12 o 
 -11  13   2      524.75      589.46     45.31 o 
  -9  13   2     1927.41     1838.13     72.63 o 
  -7  13   2      590.67      527.64     40.36 o 
  -5  13   2       44.81       67.21     20.12 o 
  -3  13   2      959.10      898.04     49.10 o 
  -1  13   2      194.27      245.42     29.04 o 
   1  13   2       45.43       37.92     16.89 o 
   3  13   2      388.95      406.31     37.79 o 
   5  13   2      526.90      528.44     47.92 o 
   7  13   2      115.77      131.80     27.07 o 
   9  13   2      303.03      352.93     39.49 o 
  11  13   2      129.52      119.49     29.36 o 
 -12  14   2      153.91      175.11     31.24 o 
 -10  14   2     1465.35     1348.86     83.61 o 
  -8  14   2      507.09      440.52     40.36 o 
  -6  14   2     2356.49     2422.88     83.82 o 
  -4  14   2       63.80       76.19     23.38 o 
  -2  14   2     1171.19     1218.83    116.38 o 
   0  14   2      400.93      407.27     39.57 o 
   2  14   2     1698.02     1678.36     70.31 o 
   4  14   2      449.38      471.89     41.40 o 
   6  14   2      558.00      610.99     47.82 o 
   8  14   2       20.52       24.07     19.67 o 
 -11  15   2      492.71      487.76     46.77 o 
  -9  15   2      326.45      347.57     39.60 o 
  -7  15   2      548.94      573.74     46.57 o 
  -5  15   2       41.40       48.31     20.82 o 
  -3  15   2     1378.94     1402.28     66.95 o 
  -1  15   2        8.42        7.55     16.79 o 
   1  15   2      367.46      411.57     40.39 o 
   3  15   2       53.19       70.04     23.73 o 
   5  15   2        8.09       15.63     18.34 o 
   7  15   2       33.94       56.06     24.63 o 
  -8  16   2     1021.66     1128.78     66.15 o 
  -6  16   2      344.24      357.85     40.44 o 
  -4  16   2      429.67      458.18     44.08 o 
  -2  16   2      257.67      234.21     72.39 o 
   0  16   2     1332.56     1392.37     70.52 o 
   2  16   2      423.20      438.71     48.44 o 
   4  16   2     2233.00     2402.03     93.69 o 
  -4 -16   3      499.79      627.51     77.75 o 
  -2 -16   3      196.18      185.35     30.31 o 
  -9 -15   3      948.07      978.46     91.58 o 
  -7 -15   3      980.19      983.44     88.26 o 
  -5 -15   3     1397.61     1402.66    101.53 o 
  -3 -15   3      889.03      849.46     50.09 o 
  -1 -15   3     1415.32     1583.78     66.67 o 
   1 -15   3     1789.39     1954.12    107.09 o 
   3 -15   3      565.20      608.21     45.94 o 
 -12 -14   3     1158.31     1147.93     96.97 o 
 -10 -14   3      943.19     1036.86     89.00 o 
  -8 -14   3      116.85       95.15     38.16 o 
  -6 -14   3     1388.21     1537.70    103.60 o 
  -4 -14   3       85.31       47.13     32.92 o 
  -2 -14   3      839.59      904.87    112.71 o 
   0 -14   3      241.64      212.74     28.50 o 
   2 -14   3      264.65      278.94     31.66 o 
   4 -14   3       63.12       38.23     19.66 o 
   6 -14   3      146.39      103.36     26.05 o 
 -13 -13   3       97.35       53.26     34.94 o 
 -11 -13   3      376.94      368.08     57.30 o 
  -9 -13   3      636.20      683.55     69.78 o 
  -7 -13   3      743.86      742.10     71.16 o 
  -5 -13   3     2360.98     2407.92    119.20 o 
  -3 -13   3     1472.12     1478.48     94.23 o 
  -1 -13   3      990.48      948.64     47.63 o 
   1 -13   3     1263.67     1296.01     55.64 o 
   3 -13   3      739.77      802.05     46.20 o 
   5 -13   3     1117.94     1164.67     56.58 o 
   7 -13   3     1086.77     1217.27     95.89 o 
   9 -13   3      534.80      508.18     71.20 o 
 -16 -12   3      891.26      969.01     90.66 o 
 -14 -12   3      197.57      178.30     45.79 o 
 -12 -12   3     1220.51     1254.02     91.74 o 
 -10 -12   3      302.36      279.74     48.53 o 
  -8 -12   3     1460.48     1531.98     94.64 o 
  -6 -12   3      110.40       78.30     31.21 o 
  -4 -12   3     1239.30     1205.74     82.20 o 
  -2 -12   3      153.71      150.08     21.92 o 
   0 -12   3     2153.42     2149.27     66.25 o 
   2 -12   3     1337.56     1292.70     71.50 o 
   4 -12   3      430.56      453.13     35.25 o 
   6 -12   3      131.11       90.62     34.11 o 
   8 -12   3      221.82      255.58     51.77 o 
  10 -12   3      106.18      144.05     46.00 o 
 -17 -11   3      917.21     1005.73     64.58 o 
 -15 -11   3       40.69       65.58     35.08 o 
 -13 -11   3      701.43      776.35     73.20 o 
 -11 -11   3     1384.17     1386.98     90.66 o 
  -9 -11   3      333.65      413.27     52.12 o 
  -7 -11   3     1372.34     1392.13     85.19 o 
  -5 -11   3     1083.72      995.72     72.17 o 
  -3 -11   3     3235.11     3239.31    124.01 o 
  -1 -11   3     2189.72     2155.73     62.04 o 
   1 -11   3     1638.73     1843.56     58.94 o 
   3 -11   3      694.63      731.52     40.49 o 
   5 -11   3     1348.12     1324.20     56.36 o 
   7 -11   3      710.65      729.97     70.48 o 
   9 -11   3     2082.21     1979.24    114.88 o 
  11 -11   3      394.73      365.92     59.57 o 
 -18 -10   3      535.79      678.70     77.40 o 
 -16 -10   3       46.77       52.88     32.44 o 
 -14 -10   3     1385.80     1514.59     70.34 o 
 -12 -10   3      539.71      485.27     56.20 o 
 -10 -10   3     4002.30     3987.51    140.35 o 
  -8 -10   3      358.02      336.41     44.71 o 
  -6 -10   3     2469.09     2326.21    101.86 o 
  -4 -10   3       65.27       93.23     28.42 o 
  -2 -10   3     1069.60     1084.67     51.68 o 
   0 -10   3      558.40      566.72     31.84 o 
   2 -10   3     2122.31     2227.02     95.43 o 
   4 -10   3     1054.13      992.45    107.29 o 
   6 -10   3     1208.94      987.17     74.82 o 
   8 -10   3      148.49      118.72     36.45 o 
  10 -10   3        7.15       17.35     25.75 o 
  12 -10   3      165.29      191.24     47.75 o 
 -19  -9   3      152.07      228.61     52.64 o 
 -17  -9   3      211.87      193.15     46.02 o 
 -15  -9   3       69.83       69.25     31.79 o 
 -13  -9   3      760.65      924.21     72.99 o 
 -11  -9   3      339.70      384.87     33.97 o 
  -9  -9   3     1420.27     1355.55     78.39 o 
  -7  -9   3      760.10      724.74     57.61 o 
  -5  -9   3     2719.27     2693.67    102.44 o 
  -3  -9   3       84.28      104.60     27.40 o 
  -1  -9   3     2247.93     2358.22     56.65 o 
   1  -9   3      619.73      612.92     53.80 o 
   3  -9   3     3235.37     3321.25    166.69 o 
   5  -9   3     2204.59     2136.01    100.12 o 
   7  -9   3     4726.36     4420.42    148.64 o 
   9  -9   3     1145.83     1048.89     79.71 o 
  11  -9   3     1366.79     1321.62     93.32 o 
  13  -9   3      259.47      271.96     52.51 o 
 -20  -8   3     1015.03     1220.09     98.38 o 
 -18  -8   3      597.94      599.40     68.09 o 
 -16  -8   3      771.80      888.88     75.32 o 
 -14  -8   3      879.83      848.23     69.68 o 
 -12  -8   3      304.91      299.07     42.69 o 
 -10  -8   3      807.98      727.06     41.06 o 
  -8  -8   3     1913.28     1861.95     85.02 o 
  -6  -8   3      244.51      261.78     20.52 o 
  -4  -8   3     6668.51     2683.32   3328.60 o 
  -2  -8   3      567.28      363.57    192.06 o 
   0  -8   3      159.38      175.15     13.30 o 
   2  -8   3      456.72      379.89     24.80 o 
   4  -8   3      304.51      273.25     38.54 o 
   6  -8   3      398.01      370.28     32.47 o 
   8  -8   3      951.86      863.99     50.69 o 
  10  -8   3     1110.05     1097.08     80.71 o 
  12  -8   3       35.47       14.86     26.54 o 
  14  -8   3      267.98      236.45     51.03 o 
 -21  -7   3      200.57      259.99     54.97 o 
 -19  -7   3      171.31      177.19     45.51 o 
 -17  -7   3      323.40      217.86     43.27 o 
 -15  -7   3      707.39      721.24     64.19 o 
 -13  -7   3       61.91       49.08     25.08 o 
 -11  -7   3     1250.26     1258.08     72.58 o 
  -9  -7   3      470.13      478.18     26.96 o 
  -7  -7   3     6159.31     4906.66    828.08 o 
  -5  -7   3      432.85      504.15     23.17 o 
  -3  -7   3     6086.75     5837.97     86.31 o 
  -1  -7   3      164.83      159.65     11.50 o 
   1  -7   3     4572.56     2807.10   1397.10 o 
   3  -7   3     3093.02     3334.98    137.94 o 
   5  -7   3     4347.97     4072.17     90.43 o 
   7  -7   3      848.37      789.75     44.35 o 
   9  -7   3     2639.05     2787.94    107.81 o 
  11  -7   3      244.80      151.67     38.66 o 
  13  -7   3     3060.81     2982.92    137.94 o 
  15  -7   3      417.67      446.14     64.04 o 
 -20  -6   3      601.62      693.64     72.82 o 
 -18  -6   3     1963.30     1915.71     81.66 o 
 -16  -6   3     1037.05      986.76     73.33 o 
 -14  -6   3     1887.00     2048.75     96.05 o 
 -12  -6   3     1204.58     1222.33     70.67 o 
 -10  -6   3     1311.61     1270.65     40.82 o 
  -8  -6   3     2049.37     1274.23    469.36 o 
  -6  -6   3     5937.90     6030.49     68.54 o 
  -4  -6   3     4718.53     4743.86    114.05 o 
  -2  -6   3     2558.05     2519.69     30.76 o 
   0  -6   3     4709.51     4594.81    143.63 o 
   2  -6   3      567.23      255.61    324.32 o 
   4  -6   3      950.81      925.58     51.45 o 
   6  -6   3      531.67      501.76     26.46 o 
   8  -6   3     1507.87     1548.14     66.69 o 
  10  -6   3     1163.94     1071.12     42.00 o 
  12  -6   3      892.85      907.87     74.90 o 
  14  -6   3      214.18      203.80     45.56 o 
 -21  -5   3      118.82      187.31     46.33 o 
 -19  -5   3      472.01      462.93     58.39 o 
 -17  -5   3      195.56      203.85     25.94 o 
 -15  -5   3      153.47      150.24     21.88 o 
 -13  -5   3     1572.55     1577.35     45.32 o 
 -11  -5   3       43.67       56.37      8.52 o 
  -9  -5   3     3031.33     2915.48     53.71 o 
  -7  -5   3      764.00      812.06     25.03 o 
  -5  -5   3     1962.37     1908.40     66.94 o 
  -3  -5   3     1093.34     1166.58     30.94 o 
  -1  -5   3     8970.69     8841.75    140.02 o 
   1  -5   3     2370.78     2546.73    154.11 o 
   3  -5   3     6716.18     4134.25   1445.77 o 
   5  -5   3      457.53      496.61     27.99 o 
   7  -5   3     2531.16     2576.31    147.16 o 
   9  -5   3     2605.35     2270.18    103.77 o 
  11  -5   3     3856.97     4091.36    384.88 o 
  13  -5   3     1617.32     1538.61     96.30 o 
  15  -5   3      806.45      792.87     78.55 o 
 -22  -4   3      523.61      598.34     71.39 o 
 -20  -4   3      301.88      325.42     52.07 o 
 -18  -4   3     1768.87     1776.17     66.28 o 
 -16  -4   3     1350.10     1388.24     53.70 o 
 -14  -4   3     3169.06     3047.82     39.11 o 
 -12  -4   3     4611.96     4708.04     82.70 o 
 -10  -4   3     2805.48     2856.83     35.43 o 
  -8  -4   3      473.21      505.09     16.57 o 
  -6  -4   3     5147.50     5086.51     66.72 o 
  -4  -4   3      101.50      111.03     17.89 o 
  -2  -4   3     5959.83     5985.33    180.21 o 
   0  -4   3     2253.04     2348.92    106.88 o 
   2  -4   3     5695.18     5904.87    291.27 o 
   4  -4   3      296.19      379.88     14.80 o 
   6  -4   3     1890.94     1966.80     99.40 o 
   8  -4   3       77.99      101.01     12.74 o 
  10  -4   3      183.83      223.10     21.65 o 
  12  -4   3      467.69      421.88     36.18 o 
  14  -4   3      335.50      313.60     50.13 o 
  16  -4   3      586.20      647.81     71.87 o 
 -21  -3   3      470.58      507.72     63.61 o 
 -19  -3   3      205.88      208.51     42.76 o 
 -17  -3   3      228.22      233.64     26.55 o 
 -15  -3   3     1577.53     1525.05     52.60 o 
 -13  -3   3      823.10      866.68     29.31 o 
 -11  -3   3      392.61      326.62     11.16 o 
  -9  -3   3     4226.10     3237.85   1031.66 o 
  -7  -3   3     8097.03     8329.57     75.73 o 
  -5  -3   3     3371.42     3575.89     44.14 o 
  -3  -3   3    14808.02    15308.03    185.64 o 
  -1  -3   3     2843.21     2900.06     83.09 o 
   1  -3   3     4487.09     3976.86     80.03 o 
   3  -3   3     7858.29     8868.44    397.16 o 
   5  -3   3     2733.98     2777.15    102.82 o 
   7  -3   3      966.18     1008.16     58.47 o 
   9  -3   3     2142.05     2204.89     64.30 o 
  11  -3   3      611.81      647.83     33.63 o 
  13  -3   3     1821.48     1784.72     68.44 o 
  15  -3   3     1209.38     1291.10     92.07 o 
 -22  -2   3      316.75      348.14     56.76 o 
 -20  -2   3     1611.53     1629.44     99.37 o 
 -18  -2   3      570.52      538.19     38.06 o 
 -16  -2   3     2818.40     2777.41     59.20 o 
 -14  -2   3     1114.41     1039.83     39.70 o 
 -12  -2   3     4140.25     3972.89     82.50 o 
 -10  -2   3     4531.27     4366.12     90.34 o 
  -8  -2   3     9716.73     9813.97     59.00 o 
  -6  -2   3      880.18      957.07     22.66 o 
  -4  -2   3    19387.78    20305.95    194.35 o 
  -2  -2   3       51.70       39.59      5.66 o 
   0  -2   3     3121.38     2925.49     96.30 o 
   2  -2   3     1845.07     2136.16     95.15 o 
   4  -2   3     1316.34     1322.22     75.92 o 
   6  -2   3     2761.41     2904.29    117.57 o 
   8  -2   3     1676.27     1696.03     73.09 o 
  10  -2   3      582.88      610.39     42.85 o 
  12  -2   3      105.13      126.60     24.71 o 
  14  -2   3      929.65      908.12     74.49 o 
  16  -2   3      187.43      166.25     43.35 o 
 -23  -1   3      199.13      197.67     47.70 o 
 -21  -1   3      391.30      367.64     54.19 o 
 -19  -1   3      593.79      525.28     57.41 o 
 -17  -1   3      708.69      715.79     48.47 o 
 -15  -1   3       93.68       81.73     13.30 o 
 -13  -1   3     2070.97     2027.79     42.62 o 
 -11  -1   3     6694.11     6785.49     67.53 o 
  -9  -1   3     5054.05     5162.68    110.92 o 
  -7  -1   3     3553.91     3494.93    100.82 o 
  -5  -1   3    26051.79    26661.95    746.90 o 
  -3  -1   3      910.63      862.07     17.08 o 
  -1  -1   3    15858.61    15596.12    306.27 o 
   1  -1   3     5047.80     5040.19    142.30 o 
   3  -1   3     1643.51     1489.91     45.75 o 
   5  -1   3     4316.27     4405.86    188.44 o 
   7  -1   3     7133.60     7394.65    259.61 o 
   9  -1   3      633.75      610.87     49.54 o 
  11  -1   3     2835.22     2855.90    131.95 o 
  13  -1   3      139.42      140.23     26.71 o 
  15  -1   3      607.48      537.47     62.19 o 
  17  -1   3      980.00      930.44     84.52 o 
 -22   0   3     2488.44     2561.70    131.72 o 
 -20   0   3      505.72      500.90     57.83 o 
 -18   0   3     2182.65     2367.24     73.85 o 
 -16   0   3      592.84      593.99     28.65 o 
 -14   0   3     2191.27     2019.35     45.88 o 
 -12   0   3     2921.50     2846.36     47.49 o 
 -10   0   3    12836.45    12766.67    117.73 o 
  -8   0   3       84.40       76.90      7.26 o 
  -6   0   3    17635.07    17638.65    465.12 o 
  -4   0   3        0.94        6.23      2.74 o 
  -2   0   3     3741.49     3142.92     57.02 o 
   0   0   3      393.36      422.44     12.17 o 
   2   0   3     1175.64     1088.99     45.89 o 
   4   0   3      166.63      186.66     11.81 o 
   6   0   3     1650.63     1471.75     46.49 o 
   8   0   3      717.71      688.87     38.09 o 
  10   0   3      238.83      243.69     18.46 o 
  12   0   3      450.13      497.07     31.15 o 
  14   0   3       22.07       31.09     25.36 o 
  16   0   3      416.96      439.03     60.57 o 
 -23   1   3      198.45      194.64     48.34 o 
 -21   1   3      397.36      403.68     56.73 o 
 -19   1   3      602.51      569.34     59.05 o 
 -17   1   3      712.34      723.17     33.23 o 
 -15   1   3       87.64       92.16     13.77 o 
 -13   1   3     2094.45     1994.77     42.89 o 
 -11   1   3     6680.73     6580.94     83.67 o 
  -9   1   3     5069.42     5140.76     63.63 o 
  -7   1   3     3586.14     3601.73     37.70 o 
  -5   1   3    26026.02    26399.48    520.89 o 
  -3   1   3      906.85      765.64     17.18 o 
  -1   1   3    15923.02    15691.84    378.04 o 
   1   1   3     5031.30     5200.18    133.65 o 
   3   1   3     1631.88     1581.80     50.67 o 
   5   1   3     4305.31     4383.16    182.47 o 
   7   1   3     7138.79     7280.07    271.20 o 
   9   1   3      650.10      624.89     25.76 o 
  11   1   3     2836.81     2956.82    119.13 o 
  13   1   3      152.20      163.57     36.61 o 
  15   1   3      602.86      602.08     64.41 o 
  17   1   3      976.42      897.17     82.95 o 
 -22   2   3      315.10      300.12     53.52 o 
 -20   2   3     1592.77     1599.33     98.54 o 
 -18   2   3      568.08      619.54     59.71 o 
 -16   2   3     2819.05     2901.19     74.78 o 
 -14   2   3     1124.62     1082.00     42.30 o 
 -12   2   3     4130.94     3965.28     70.80 o 
 -10   2   3     4517.50     4447.84    109.04 o 
  -8   2   3     9674.74     9552.94    156.53 o 
  -6   2   3      892.93      684.15    300.75 o 
  -4   2   3    19500.51    19069.11    432.26 o 
  -2   2   3       53.43       41.00      4.81 o 
   0   2   3     3107.67     2901.27     84.92 o 
   2   2   3     1852.57     2119.33     48.63 o 
   4   2   3     1321.80     1305.33     35.19 o 
   6   2   3     2735.25     2835.17    132.91 o 
   8   2   3     1691.26     1718.46     85.02 o 
  10   2   3      587.96      590.37     26.47 o 
  12   2   3      102.04       70.65     19.70 o 
  14   2   3      941.60      993.97     76.89 o 
  16   2   3      186.58      169.74     43.90 o 
 -21   3   3      470.39      508.89     61.93 o 
 -19   3   3      209.27      263.68     44.58 o 
 -17   3   3      224.69      227.87     26.55 o 
 -15   3   3     1569.26     1540.13     76.81 o 
 -13   3   3      820.35      904.45     37.98 o 
 -11   3   3      413.51      326.14     28.70 o 
  -9   3   3     4221.89     4526.88     52.83 o 
  -7   3   3     8071.87     7829.95     71.61 o 
  -5   3   3     3340.69     3486.64     46.47 o 
  -3   3   3    14750.49    14556.41    189.86 o 
  -1   3   3     2849.99     2946.20     50.64 o 
   1   3   3     4473.97     4407.12     92.61 o 
   3   3   3     7839.12     8709.43    203.85 o 
   5   3   3     2722.48     2721.41     94.18 o 
   7   3   3      956.57     1027.32     53.79 o 
   9   3   3     2135.93     2111.94    114.53 o 
  11   3   3      612.50      660.76     41.05 o 
  13   3   3     1812.10     1733.88     96.05 o 
  15   3   3     1208.15     1276.50     91.16 o 
 -22   4   3      525.06      588.54     69.25 o 
 -20   4   3      302.20      295.46     49.40 o 
 -18   4   3     1764.65     2017.81    101.78 o 
 -16   4   3     1352.05     1355.47     56.61 o 
 -14   4   3     3175.07     3064.10     72.64 o 
 -12   4   3     4588.13     4713.20     81.70 o 
 -10   4   3     2838.16     2703.82     56.82 o 
  -8   4   3      471.34      498.32     18.51 o 
  -6   4   3     5167.56     4887.24     83.05 o 
  -4   4   3      105.86      102.61      6.29 o 
  -2   4   3     5965.31     5999.34    133.78 o 
   0   4   3     2254.24     2587.30     38.25 o 
   2   4   3     5735.00     6076.98    111.42 o 
   4   4   3      299.21      353.47     17.00 o 
   6   4   3     1907.05     1959.09     60.80 o 
   8   4   3       75.78       81.17     16.40 o 
  10   4   3      182.59      237.54     25.99 o 
  12   4   3      463.01      414.96     49.49 o 
  14   4   3      335.02      368.30     52.92 o 
  16   4   3      594.36      573.76     66.71 o 
 -21   5   3      119.08      140.48     41.77 o 
 -19   5   3      468.02      419.01     53.42 o 
 -17   5   3      200.88      187.10     25.58 o 
 -15   5   3      152.99      125.64     20.69 o 
 -13   5   3     1584.99     1550.00     51.99 o 
 -11   5   3       44.78       50.79     13.09 o 
  -9   5   3     3022.33     2787.42     56.91 o 
  -7   5   3      769.78      767.54     28.24 o 
  -5   5   3     1916.69     1780.17     28.20 o 
  -3   5   3     1091.12     1133.82     18.77 o 
  -1   5   3     8947.77     9168.14    188.32 o 
   1   5   3     2356.20     2545.31     58.62 o 
   3   5   3     6716.47     6650.78    106.07 o 
   5   5   3      455.64      500.43     23.79 o 
   7   5   3     2522.32     2727.38    177.47 o 
   9   5   3     2605.24     2340.80     68.05 o 
  11   5   3     3849.31     4071.24    253.03 o 
  13   5   3     1616.68     1548.57     93.15 o 
  15   5   3      805.58      805.24     75.52 o 
 -20   6   3      611.54      653.39     67.95 o 
 -18   6   3     1949.41     1923.99    102.44 o 
 -16   6   3     1037.88      934.70     48.33 o 
 -14   6   3     1883.45     1962.83     62.29 o 
 -12   6   3     1211.11     1214.90     46.25 o 
 -10   6   3     1302.28     1289.56     43.41 o 
  -8   6   3     2060.60     1861.04     47.87 o 
  -6   6   3     5899.32     6020.55     59.61 o 
  -4   6   3     4760.64     4737.23     62.10 o 
  -2   6   3     2554.23     2497.42     35.00 o 
   0   6   3     4734.10     4596.28     78.83 o 
   2   6   3      584.57      633.24     21.08 o 
   4   6   3      954.80      952.63     36.20 o 
   6   6   3      530.95      494.39     38.96 o 
   8   6   3     1511.85     1572.75     61.59 o 
  10   6   3     1168.92     1086.21     61.92 o 
  12   6   3      891.15      917.41     71.58 o 
  14   6   3      216.23      166.52     40.88 o 
 -21   7   3      201.60      255.89     50.64 o 
 -19   7   3      173.09      196.78     43.13 o 
 -17   7   3      323.39      252.73     30.44 o 
 -15   7   3      719.49      723.26     42.27 o 
 -13   7   3       60.75       59.44     16.33 o 
 -11   7   3     1222.06     1225.98     46.34 o 
  -9   7   3      463.69      451.47     17.15 o 
  -7   7   3     6180.73     5915.20     48.89 o 
  -5   7   3      442.36      525.17     26.96 o 
  -3   7   3     6102.08     5850.81     84.70 o 
  -1   7   3      157.35      156.89     10.51 o 
   1   7   3     4541.48     4521.67     71.80 o 
   3   7   3     3094.28     3413.87    131.65 o 
   5   7   3     4353.79     4408.75    143.42 o 
   7   7   3      849.31      819.20     71.03 o 
   9   7   3     2630.67     2838.67     79.48 o 
  11   7   3      245.14      228.04     40.41 o 
  13   7   3     3064.43     2825.81    129.40 o 
  15   7   3      418.14      462.11     62.37 o 
 -20   8   3     1019.02     1109.77     89.50 o 
 -18   8   3      601.90      520.90     60.41 o 
 -16   8   3      769.01      755.50     65.94 o 
 -14   8   3      862.14      814.58     44.84 o 
 -12   8   3      325.33      334.48     28.61 o 
 -10   8   3      818.21      773.03     38.27 o 
  -8   8   3     1933.83     1826.89     38.56 o 
  -6   8   3      248.29      229.40     12.70 o 
  -4   8   3     6618.32     6744.08     96.19 o 
  -2   8   3      567.01      570.20     24.94 o 
   0   8   3      170.93      168.50     15.76 o 
   2   8   3      446.16      405.91     22.68 o 
   4   8   3      314.95      350.42     22.87 o 
   6   8   3      400.01      410.99     31.67 o 
   8   8   3      950.15      912.88     47.24 o 
  10   8   3     1107.33     1229.14     76.40 o 
  12   8   3       33.68       32.26     26.06 o 
  14   8   3      264.76      241.45     48.28 o 
 -19   9   3      152.92      205.13     45.52 o 
 -17   9   3      211.80      208.52     42.50 o 
 -15   9   3       72.08       44.98     18.77 o 
 -13   9   3      758.70      801.31     44.59 o 
 -11   9   3      336.79      347.97     29.68 o 
  -9   9   3     1419.12     1471.66     52.87 o 
  -7   9   3      746.46      774.62     42.55 o 
  -5   9   3     2745.01     2648.11     48.49 o 
  -3   9   3       88.11       97.98     12.93 o 
  -1   9   3     2236.93     2310.82     50.48 o 
   1   9   3      619.75      643.46     37.09 o 
   3   9   3     3232.08     3323.15     82.55 o 
   5   9   3     2206.80     2297.15     68.56 o 
   7   9   3     4731.64     4843.58    111.61 o 
   9   9   3     1152.91     1094.43     54.35 o 
  11   9   3     1368.65     1294.58     87.43 o 
  13   9   3      261.17      252.02     49.22 o 
 -18  10   3      540.44      588.02     66.66 o 
 -16  10   3       47.05       30.67     25.73 o 
 -14  10   3     1373.08     1402.89     61.84 o 
 -12  10   3      547.84      557.23     39.06 o 
 -10  10   3     3979.08     3894.13     90.75 o 
  -8  10   3      365.93      363.77     29.44 o 
  -6  10   3     2458.42     2391.06     46.82 o 
  -4  10   3       62.88       81.38     13.31 o 
  -2  10   3     1066.60     1136.31     46.08 o 
   0  10   3      562.55      572.23     34.73 o 
   2  10   3     2106.65     2175.15     70.13 o 
   4  10   3     1055.75     1050.18     48.64 o 
   6  10   3     1203.99     1142.44     78.01 o 
   8  10   3      147.93      136.16     38.82 o 
  10  10   3        7.89       -1.52     20.83 o 
  12  10   3      166.79      190.45     43.73 o 
 -17  11   3      908.18      921.64     80.79 o 
 -15  11   3       36.96       47.19     29.05 o 
 -13  11   3      708.06      739.54     74.80 o 
 -11  11   3     1387.44     1366.21     58.98 o 
  -9  11   3      341.47      351.66     31.81 o 
  -7  11   3     1369.76     1380.73     55.23 o 
  -5  11   3     1065.54     1002.29     46.61 o 
  -3  11   3     3239.13     3233.79     80.66 o 
  -1  11   3     2211.23     2302.25     75.23 o 
   1  11   3     1660.42     1746.03     64.33 o 
   3  11   3      691.95      736.79     43.38 o 
   5  11   3     1339.82     1322.41     58.88 o 
   7  11   3      709.98      776.50     47.90 o 
   9  11   3     2080.01     2214.90    114.14 o 
  11  11   3      393.33      428.02     58.80 o 
 -16  12   3      915.97      884.98     81.29 o 
 -14  12   3      201.78      180.32     41.59 o 
 -12  12   3     1230.40     1217.66     60.26 o 
 -10  12   3      298.75      304.68     32.16 o 
  -8  12   3     1445.96     1598.79     63.76 o 
  -6  12   3      111.62      106.37     21.25 o 
  -4  12   3     1268.60     1258.79     54.55 o 
  -2  12   3      153.40      138.27     30.56 o 
   0  12   3     2128.37     2062.45    102.65 o 
   2  12   3     1345.21     1213.81     71.58 o 
   4  12   3      422.70      437.84     37.88 o 
   6  12   3      127.55      138.33     26.26 o 
   8  12   3      228.49      248.54     45.75 o 
  10  12   3      111.76      140.94     41.42 o 
 -13  13   3       95.22       37.95     28.45 o 
 -11  13   3      385.18      414.88     38.67 o 
  -9  13   3      641.99      693.26     45.98 o 
  -7  13   3      732.69      734.85     46.37 o 
  -5  13   3     2359.01     2396.34    137.86 o 
  -3  13   3     1442.19     1368.26     59.94 o 
  -1  13   3      995.94      990.28     51.96 o 
   1  13   3     1275.74     1237.61     58.72 o 
   3  13   3      742.58      860.18     78.94 o 
   5  13   3     1132.65     1091.66     58.99 o 
   7  13   3     1087.09     1041.59     82.95 o 
   9  13   3      520.26      464.75     62.29 o 
 -12  14   3     1153.69     1269.70     92.40 o 
 -10  14   3      950.29      943.29     57.33 o 
  -8  14   3      116.01      126.16     27.05 o 
  -6  14   3     1396.74     1426.30     64.92 o 
  -4  14   3       85.34       73.12     24.95 o 
  -2  14   3      835.34      956.16     54.19 o 
   0  14   3      243.59      269.84     33.05 o 
   2  14   3      274.80      273.56     33.72 o 
   4  14   3       64.70      102.92     34.66 o 
   6  14   3      151.56      138.96     40.14 o 
  -9  15   3      940.00     1106.62     87.51 o 
  -7  15   3      983.17      917.00     78.05 o 
  -5  15   3     1398.84     1437.20     79.46 o 
  -3  15   3      890.24      835.47     56.89 o 
  -1  15   3     1411.08     1478.50     92.36 o 
   1  15   3     1789.25     1849.84    107.50 o 
   3  15   3      547.82      636.84     68.52 o 
  -4  16   3      498.39      576.52     65.65 o 
  -2  16   3      195.91      182.56     43.26 o 
  -7 -15   4      266.28      257.87     30.31 o 
  -5 -15   4     1251.77     1331.28     57.47 o 
  -3 -15   4      323.63      326.33     32.18 o 
  -1 -15   4      351.30      333.44     32.51 o 
 -10 -14   4       33.80       16.55     30.13 o 
  -8 -14   4     1103.02     1204.58     95.06 o 
  -6 -14   4      397.28      440.44     34.59 o 
  -4 -14   4     1985.13     2040.47     66.25 o 
  -2 -14   4      265.61      249.49     27.45 o 
   0 -14   4     1347.74     1317.77     55.09 o 
   2 -14   4      546.33      617.73     73.28 o 
 -13 -13   4      363.07      351.20     60.05 o 
 -11 -13   4      521.84      521.37     67.98 o 
  -9 -13   4      759.24      761.49     74.02 o 
  -7 -13   4      529.27      531.87     63.36 o 
  -5 -13   4      932.13      864.55     42.47 o 
  -3 -13   4      707.21      766.36     39.90 o 
  -1 -13   4      240.10      281.08     27.00 o 
   1 -13   4      232.12      257.37     27.26 o 
   3 -13   4      705.74      780.89     78.14 o 
   5 -13   4       67.99       73.79     38.37 o 
 -14 -12   4      989.77      842.92     81.46 o 
 -12 -12   4        4.53       18.58     26.70 o 
 -10 -12   4      600.83      657.72     68.09 o 
  -8 -12   4       68.17       77.83     33.09 o 
  -6 -12   4     1243.99     1229.56     47.17 o 
  -4 -12   4      273.61      299.01     26.60 o 
  -2 -12   4     1763.51     1818.57     75.11 o 
   0 -12   4       49.10       37.10     14.38 o 
   2 -12   4     2247.18     2253.05    117.21 o 
   4 -12   4      144.86      154.60     42.10 o 
   6 -12   4     1452.81     1416.10    101.78 o 
 -17 -11   4      311.94      366.44     61.43 o 
 -15 -11   4      945.51      931.02     84.94 o 
 -13 -11   4      617.37      596.48     66.42 o 
 -11 -11   4     1599.41     1600.00     98.05 o 
  -9 -11   4      731.88      782.90     69.51 o 
  -7 -11   4     1127.65     1153.82     79.71 o 
  -5 -11   4      198.17      169.70     21.70 o 
  -3 -11   4     1433.23     1494.39     55.70 o 
  -1 -11   4      843.00      820.12     36.47 o 
   1 -11   4      929.39      885.06     71.75 o 
   3 -11   4      544.13      558.02     60.78 o 
   5 -11   4      339.10      277.69     49.21 o 
   7 -11   4      138.48      162.50     43.23 o 
   9 -11   4        3.73       -8.54     24.20 o 
 -18 -10   4      152.89      142.13     26.82 o 
 -16 -10   4      247.49      278.43     37.12 o 
 -14 -10   4       95.71      108.94     37.53 o 
 -12 -10   4     3013.03     2868.78    125.75 o 
 -10 -10   4      139.33      108.02     33.21 o 
  -8 -10   4      905.58      939.48     69.84 o 
  -6 -10   4      207.53      197.54     18.83 o 
  -4 -10   4     2528.86     2454.26     83.61 o 
  -2 -10   4      943.35      962.26     35.42 o 
   0 -10   4     6728.07     6788.85    177.76 o 
   2 -10   4       64.77       50.25     25.95 o 
   4 -10   4     1168.12     1038.93     76.98 o 
   6 -10   4      377.61      446.89     55.54 o 
   8 -10   4      433.53      382.29     57.44 o 
  10 -10   4      118.73      151.81     43.74 o 
 -19  -9   4      235.00      243.30     32.18 o 
 -17  -9   4     1128.67     1139.75     54.84 o 
 -15  -9   4      143.57       93.28     35.48 o 
 -13  -9   4     6120.91     6041.81    125.28 o 
 -11  -9   4      768.29      763.48     65.21 o 
  -9  -9   4     2081.74     1989.94     95.56 o 
  -7  -9   4     1044.67      954.16     66.03 o 
  -5  -9   4     1175.57     1189.59     34.42 o 
  -3  -9   4      101.59       89.81     12.45 o 
  -1  -9   4     2269.47     2093.87     95.14 o 
   1  -9   4     2980.86     2791.39    111.15 o 
   3  -9   4     1514.36     1358.86     81.62 o 
   5  -9   4      114.33      113.78     33.15 o 
   7  -9   4      100.26      117.20     35.20 o 
   9  -9   4       76.05       86.80     34.86 o 
  11  -9   4      169.37      201.74     47.50 o 
 -20  -8   4      159.29      124.44     26.89 o 
 -18  -8   4      226.69      232.76     29.41 o 
 -16  -8   4      607.61      575.22     37.76 o 
 -14  -8   4     1296.09     1396.52     87.10 o 
 -12  -8   4      138.36      137.26     34.27 o 
 -10  -8   4     1992.99     2091.22     94.81 o 
  -8  -8   4      754.53      710.41     55.64 o 
  -6  -8   4      711.66      680.47     31.18 o 
  -4  -8   4      740.51      715.45     21.11 o 
  -2  -8   4     1167.72     1136.06     66.28 o 
   0  -8   4      196.27      211.60     34.19 o 
   2  -8   4     3106.13     2951.89    109.99 o 
   4  -8   4     1156.45     1086.13     71.58 o 
   6  -8   4     1396.65     1332.40     82.78 o 
   8  -8   4      789.19      635.35     63.04 o 
  10  -8   4      938.20      929.52     78.88 o 
  12  -8   4      359.03      230.61     49.62 o 
 -21  -7   4      467.68      416.43     64.28 o 
 -19  -7   4     1701.56     1827.94     70.07 o 
 -17  -7   4     1036.73     1011.16     48.55 o 
 -15  -7   4     2334.26     2462.77     67.89 o 
 -13  -7   4      447.68      434.41     28.11 o 
 -11  -7   4     2422.22     2338.57     97.63 o 
  -9  -7   4      555.73      511.84     46.71 o 
  -7  -7   4     2995.40     2937.38    100.28 o 
  -5  -7   4      605.19      559.42     45.26 o 
  -3  -7   4     1619.79     1567.40     72.75 o 
  -1  -7   4      185.70      194.32     29.80 o 
   1  -7   4     1343.77     1264.64     68.27 o 
   3  -7   4     1357.08     1226.48     70.59 o 
   5  -7   4      856.08      782.20     44.57 o 
   7  -7   4      726.58      603.99     58.62 o 
   9  -7   4      406.02      416.43     36.96 o 
  11  -7   4      131.82      137.03     40.11 o 
  13  -7   4       25.78       46.28     32.69 o 
 -20  -6   4      124.99      138.59     27.07 o 
 -18  -6   4      626.59      691.56     87.75 o 
 -16  -6   4      155.71      177.86     23.01 o 
 -14  -6   4       93.19       98.07     16.88 o 
 -12  -6   4      870.86      949.63     35.70 o 
 -10  -6   4      739.38      777.33     27.66 o 
  -8  -6   4     1282.57     1307.19     65.86 o 
  -6  -6   4     7502.71     7786.23    149.72 o 
  -4  -6   4     1371.18     1405.98     64.53 o 
  -2  -6   4     3526.89     3376.76     98.46 o 
   0  -6   4     3641.36     3495.54    103.11 o 
   2  -6   4      950.84      889.46     41.91 o 
   4  -6   4     1509.79     1447.86     55.48 o 
   6  -6   4     1062.56     1049.77     42.06 o 
   8  -6   4      572.88      554.12     46.06 o 
  10  -6   4     1654.98     1489.07     63.26 o 
  12  -6   4      400.31      394.98     58.42 o 
 -21  -5   4      935.92     1081.40     88.59 o 
 -19  -5   4      586.28      589.38     40.88 o 
 -17  -5   4     4334.49     4404.01     94.05 o 
 -15  -5   4      436.90      458.38     30.31 o 
 -13  -5   4     2390.98     2416.22     56.97 o 
 -11  -5   4      927.85      884.35     24.83 o 
  -9  -5   4     2416.75     2349.69     83.70 o 
  -7  -5   4      944.41      964.61     52.51 o 
  -5  -5   4     8014.19     8065.76    140.10 o 
  -3  -5   4      213.10      192.39     25.69 o 
  -1  -5   4     3734.53     3384.22     92.99 o 
   1  -5   4      506.94      546.17     31.54 o 
   3  -5   4      628.04      617.91     29.39 o 
   5  -5   4      357.43      369.67     24.89 o 
   7  -5   4      316.64      327.61     25.08 o 
   9  -5   4      600.53      586.10     40.78 o 
  11  -5   4      177.59      131.23     37.09 o 
  13  -5   4      315.05      308.62     52.94 o 
 -22  -4   4       18.55       40.75     31.55 o 
 -20  -4   4      395.46      418.45     48.14 o 
 -18  -4   4      361.81      369.08     32.22 o 
 -16  -4   4     1575.23     1527.52     52.96 o 
 -14  -4   4       77.98      101.62     16.11 o 
 -12  -4   4     1567.43     1580.32     48.35 o 
 -10  -4   4      480.06      525.13     17.28 o 
  -8  -4   4     1797.84     1882.75     47.19 o 
  -6  -4   4      968.90      895.02     32.40 o 
  -4  -4   4     3394.77     3531.45     60.30 o 
  -2  -4   4     1055.99      994.64     47.28 o 
   0  -4   4     4888.08     4476.33    109.53 o 
   2  -4   4      467.28      424.82     23.14 o 
   4  -4   4     3319.24     3197.29     83.81 o 
   6  -4   4     1326.00     1290.79     61.30 o 
   8  -4   4     3084.06     3055.37    167.74 o 
  10  -4   4     2225.68     2243.16    117.16 o 
  12  -4   4     2232.00     2096.94    111.07 o 
  14  -4   4      486.61      458.62     61.42 o 
 -21  -3   4      178.57      167.52     42.42 o 
 -19  -3   4     1435.38     1575.72     61.55 o 
 -17  -3   4      685.80      674.55     52.94 o 
 -15  -3   4     2768.40     2909.13     79.80 o 
 -13  -3   4      892.61      927.37     44.91 o 
 -11  -3   4     1997.05     1998.68     35.21 o 
  -9  -3   4     1553.39     1556.07     42.76 o 
  -7  -3   4     3837.81     3895.82     51.79 o 
  -5  -3   4      735.57      766.15     23.33 o 
  -3  -3   4     6545.62     6607.97    251.25 o 
  -1  -3   4      148.22      155.59     11.41 o 
   1  -3   4     9331.76     9054.76    127.32 o 
   3  -3   4     1309.99     1199.87     74.81 o 
   5  -3   4      586.25      587.73     28.56 o 
   7  -3   4        6.75       11.39      9.92 o 
   9  -3   4      177.76      180.45     23.74 o 
  11  -3   4       99.44       76.36     30.40 o 
  13  -3   4       22.61       39.43     26.99 o 
 -22  -2   4       46.91       65.44     33.63 o 
 -20  -2   4      737.47      737.12     45.10 o 
 -18  -2   4      340.17      355.35     30.67 o 
 -16  -2   4      146.91      144.57     19.81 o 
 -14  -2   4      336.95      310.89     14.23 o 
 -12  -2   4      432.72      448.57     37.16 o 
 -10  -2   4     1976.03     1987.63     48.50 o 
  -8  -2   4      792.55      809.40     24.15 o 
  -6  -2   4     8977.73     9760.43    148.62 o 
  -4  -2   4     3205.26     3254.01     55.74 o 
  -2  -2   4    10574.08    10407.33    328.06 o 
   0  -2   4     2845.84     3016.50     83.35 o 
   2  -2   4     8269.13     7941.34    222.63 o 
   4  -2   4     2581.28     2509.65    106.68 o 
   6  -2   4     4333.75     4042.83     88.35 o 
   8  -2   4      409.46      431.14     27.54 o 
  10  -2   4      696.92      774.42     46.02 o 
  12  -2   4      339.52      288.98     46.16 o 
  14  -2   4      588.95      629.51     68.17 o 
 -23  -1   4      661.52      659.15     74.26 o 
 -21  -1   4      748.22      744.60     70.56 o 
 -19  -1   4      295.35      309.60     30.59 o 
 -17  -1   4      148.50      179.10     22.41 o 
 -15  -1   4      808.74      764.74     35.90 o 
 -13  -1   4     3386.43     3389.11     69.63 o 
 -11  -1   4     2405.84     2323.32     36.65 o 
  -9  -1   4     5921.53     5652.95    245.13 o 
  -7  -1   4     1255.31     1345.84     52.08 o 
  -5  -1   4     1923.57     2038.55     64.76 o 
  -3  -1   4     1981.56     1956.75     45.02 o 
  -1  -1   4     5437.66     5294.82    165.44 o 
   1  -1   4     2165.50     2014.76     42.08 o 
   3  -1   4     1302.45     1279.37     25.26 o 
   5  -1   4     2087.50     1986.18     95.17 o 
   7  -1   4     1930.97     1959.98     64.13 o 
   9  -1   4        9.64        5.82     10.68 o 
  11  -1   4      544.03      564.53     56.38 o 
  13  -1   4       65.03       78.35     31.77 o 
  15  -1   4      152.32      185.51     45.36 o 
 -22   0   4      344.18      385.17     56.73 o 
 -20   0   4     2575.17     2464.40    117.21 o 
 -18   0   4     1631.18     1617.00     88.42 o 
 -16   0   4      820.11      861.34     60.80 o 
 -14   0   4      525.25      502.67     43.27 o 
 -12   0   4     2625.91     1253.11   1316.15 o 
 -10   0   4        8.71       13.34      5.14 o 
  -8   0   4     5748.57     6104.60    173.96 o 
  -6   0   4    10956.33    12370.20    267.72 o 
  -4   0   4    13973.74    14654.18    338.90 o 
  -2   0   4      340.30      363.78     10.08 o 
   0   0   4     8322.35     7951.79    197.14 o 
   2   0   4     1474.26     1320.21     62.43 o 
   4   0   4     6820.44     6870.97    268.19 o 
   6   0   4      131.91      123.90     15.86 o 
   8   0   4    14432.03    14368.10    419.82 o 
  10   0   4       40.66       70.42     26.12 o 
  12   0   4     3098.60     3049.11    126.41 o 
  14   0   4      634.54      573.08     65.09 o 
 -23   1   4      666.73      637.17     71.04 o 
 -21   1   4      757.34      851.55     74.99 o 
 -19   1   4      279.69      251.11     42.87 o 
 -17   1   4      150.62      185.05     34.90 o 
 -15   1   4      816.13      759.70     54.07 o 
 -13   1   4     3375.31     3522.41     98.87 o 
 -11   1   4     2373.14     2290.30     70.17 o 
  -9   1   4     5893.39     5913.08     94.15 o 
  -7   1   4     1218.36     1330.82     40.99 o 
  -5   1   4     1971.21     1976.33     44.32 o 
  -3   1   4     1969.16     1875.71     68.50 o 
  -1   1   4     5414.46     5317.11    106.73 o 
   1   1   4     2158.01     2143.97     43.49 o 
   3   1   4     1318.99     1339.27     43.33 o 
   5   1   4     2091.72     1998.64     51.58 o 
   7   1   4     1952.72     2011.50     63.44 o 
   9   1   4       10.57        9.65     11.63 o 
  11   1   4      542.55      537.47     54.16 o 
  13   1   4       64.20       82.27     32.24 o 
  15   1   4      152.38      165.75     44.00 o 
 -22   2   4       48.45       59.80     32.12 o 
 -20   2   4      734.01      738.75     67.28 o 
 -18   2   4      337.79      366.73     45.84 o 
 -16   2   4      146.25      157.03     30.63 o 
 -14   2   4      349.12      395.45     38.62 o 
 -12   2   4      436.37      424.31     31.25 o 
 -10   2   4     2003.50     1441.07    576.97 o 
  -8   2   4      795.70      815.65     15.49 o 
  -6   2   4     8955.60     9293.67    170.08 o 
  -4   2   4     3216.11     3107.80     70.15 o 
  -2   2   4    10608.18    10108.78    217.72 o 
   0   2   4     2872.70     3166.21    105.56 o 
   2   2   4     8269.68     8086.33    333.08 o 
   4   2   4     2579.18     2660.16    112.06 o 
   6   2   4     4324.92     3931.60    135.04 o 
   8   2   4      403.84      436.53     34.96 o 
  10   2   4      702.24      703.38     59.34 o 
  12   2   4      341.40      342.91     48.62 o 
  14   2   4      586.44      682.00     68.85 o 
 -21   3   4      173.71      186.46     42.66 o 
 -19   3   4     1438.25     1516.63     90.00 o 
 -17   3   4      689.16      646.10     55.13 o 
 -15   3   4     2769.32     2813.37     99.29 o 
 -13   3   4      903.28      818.42     50.32 o 
 -11   3   4     1972.48     1933.45     45.26 o 
  -9   3   4     1549.35     1320.84    175.97 o 
  -7   3   4     3897.45     3694.95     67.93 o 
  -5   3   4      726.29      713.15     11.36 o 
  -3   3   4     6531.50     6539.56    196.41 o 
  -1   3   4      144.05      144.32      7.05 o 
   1   3   4     9267.33     8186.23    930.54 o 
   3   3   4     1309.59     1316.11     37.30 o 
   5   3   4      596.28      578.84     34.22 o 
   7   3   4        6.28        7.27      9.61 o 
   9   3   4      179.64      177.50     30.30 o 
  11   3   4      104.00       93.21     30.78 o 
  13   3   4       23.06       21.79     25.09 o 
 -22   4   4       18.92       25.13     29.12 o 
 -20   4   4      392.01      383.20     51.93 o 
 -18   4   4      363.86      360.46     47.38 o 
 -16   4   4     1578.57     1578.43     80.63 o 
 -14   4   4       80.58       85.16     23.39 o 
 -12   4   4     1578.75     1532.52     44.86 o 
 -10   4   4      493.20      520.91     24.73 o 
  -8   4   4     1785.71     1797.13     30.79 o 
  -6   4   4      968.34      749.97    103.82 o 
  -4   4   4     3438.64     3418.86     79.92 o 
  -2   4   4     1030.60      853.84    101.51 o 
   0   4   4     4929.30     4893.17    129.63 o 
   2   4   4      461.67      440.55     14.82 o 
   4   4   4     3300.05     3372.11     90.86 o 
   6   4   4     1331.12     1341.40     53.00 o 
   8   4   4     3073.53     2871.05    103.44 o 
  10   4   4     2234.80     2097.11     99.29 o 
  12   4   4     2232.88     2369.18    113.81 o 
  14   4   4      486.03      539.27     65.48 o 
 -21   5   4      938.33     1038.85     84.11 o 
 -19   5   4      590.53      552.74     57.68 o 
 -17   5   4     4332.17     4485.53    141.93 o 
 -15   5   4      431.00      439.76     44.97 o 
 -13   5   4     2371.51     2236.05     83.53 o 
 -11   5   4      914.54      843.96     34.14 o 
  -9   5   4     2381.71     2356.87     67.15 o 
  -7   5   4      935.84      921.13     19.53 o 
  -5   5   4     7971.44     7776.24    174.80 o 
  -3   5   4      217.22      209.92      8.77 o 
  -1   5   4     3734.82     3661.55     81.89 o 
   1   5   4      509.13      578.54     20.84 o 
   3   5   4      647.09      646.61     26.18 o 
   5   5   4      354.62      351.58     28.01 o 
   7   5   4      320.39      324.86     30.12 o 
   9   5   4      594.06      520.23     55.87 o 
  11   5   4      178.66      198.90     39.82 o 
  13   5   4      313.25      282.13     49.40 o 
 -20   6   4      122.37      137.69     37.52 o 
 -18   6   4      627.40      611.57     58.95 o 
 -16   6   4      151.68      201.00     36.13 o 
 -14   6   4       98.24       71.33     22.82 o 
 -12   6   4      877.19      956.26     39.71 o 
 -10   6   4      738.94      735.01     32.40 o 
  -8   6   4     1305.80     1339.20     39.29 o 
  -6   6   4     7513.14     7628.86     93.23 o 
  -4   6   4     1356.81     1411.94     30.26 o 
  -2   6   4     3522.79     3527.02     73.99 o 
   0   6   4     3648.66     3755.98     50.24 o 
   2   6   4      958.61      966.07     31.43 o 
   4   6   4     1519.46     1468.46     51.48 o 
   6   6   4     1071.10     1019.15     47.47 o 
   8   6   4      555.13      517.18     49.40 o 
  10   6   4     1650.40     1513.32     87.43 o 
  12   6   4      396.69      419.60     55.15 o 
 -19   7   4     1707.56     1802.64    103.77 o 
 -17   7   4     1035.76      952.58     70.67 o 
 -15   7   4     2335.45     2356.07    100.04 o 
 -13   7   4      457.75      422.96     43.01 o 
 -11   7   4     2450.08     2478.68     62.73 o 
  -9   7   4      553.02      559.36     53.48 o 
  -7   7   4     3007.77     3063.36     49.14 o 
  -5   7   4      599.58      612.46     23.39 o 
  -3   7   4     1626.44     1627.26     37.14 o 
  -1   7   4      186.79      183.93     15.59 o 
   1   7   4     1334.09     1393.47     58.82 o 
   3   7   4     1360.88     1324.86     39.77 o 
   5   7   4      842.45      812.32     56.24 o 
   7   7   4      733.30      718.93     57.61 o 
   9   7   4      414.40      397.75     48.84 o 
  11   7   4      127.65      131.72     36.27 o 
  13   7   4       26.14       41.59     31.89 o 
 -20   8   4      156.29      136.90     39.53 o 
 -18   8   4      230.35      222.81     43.41 o 
 -16   8   4      602.68      542.97     54.51 o 
 -14   8   4     1307.01     1256.26     74.57 o 
 -12   8   4      139.73      144.43     28.26 o 
 -10   8   4     1995.69     2097.28     59.15 o 
  -8   8   4      759.18      728.30     26.37 o 
  -6   8   4      715.96      680.25     26.07 o 
  -4   8   4      753.41      784.76     28.10 o 
  -2   8   4     1144.42     1170.18     34.61 o 
   0   8   4      196.52      201.44     17.39 o 
   2   8   4     3114.51     3244.43    145.80 o 
   4   8   4     1168.17     1173.97     66.28 o 
   6   8   4     1397.69     1376.12     76.15 o 
   8   8   4      793.30      726.18     61.88 o 
  10   8   4      938.80      874.53     72.66 o 
  12   8   4      355.32      338.38     53.94 o 
 -19   9   4      235.63      307.96     50.51 o 
 -17   9   4     1121.51     1160.20     83.03 o 
 -15   9   4      148.83      121.60     32.41 o 
 -13   9   4     6053.01     5860.41    155.69 o 
 -11   9   4      786.43      726.35     54.90 o 
  -9   9   4     2076.44     2180.39     91.74 o 
  -7   9   4     1038.37     1027.14     37.26 o 
  -5   9   4     1170.76     1232.04     35.89 o 
  -3   9   4       97.88      100.46     13.83 o 
  -1   9   4     2253.96     2339.87     51.72 o 
   1   9   4     2977.36     3068.64     77.67 o 
   3   9   4     1493.36     1399.26     72.75 o 
   5   9   4      112.63      132.16     30.49 o 
   7   9   4      101.24      147.55     34.33 o 
   9   9   4       76.79       69.77     30.14 o 
  11   9   4      171.58      215.03     44.59 o 
 -18  10   4      155.40      152.32     40.07 o 
 -16  10   4      242.53      262.76     45.23 o 
 -14  10   4       98.57      129.05     32.71 o 
 -12  10   4     3034.11     2863.47    111.81 o 
 -10  10   4      134.94      135.58     29.26 o 
  -8  10   4      894.88      901.07     58.89 o 
  -6  10   4      204.87      225.32     24.32 o 
  -4  10   4     2526.57     2475.32     53.42 o 
  -2  10   4      947.46      977.46     35.70 o 
   0  10   4     6754.33     6558.11    111.03 o 
   2  10   4       63.80       64.24     24.10 o 
   4  10   4     1164.59     1143.94     72.17 o 
   6  10   4      376.33      398.34     49.16 o 
   8  10   4      434.81      379.47     51.39 o 
  10  10   4      120.34      123.93     39.12 o 
 -17  11   4      306.18      338.62     52.55 o 
 -15  11   4      954.77      889.96     74.57 o 
 -13  11   4      634.29      616.71     59.50 o 
 -11  11   4     1594.11     1538.70     84.11 o 
  -9  11   4      738.59      683.55     57.09 o 
  -7  11   4     1149.72     1149.09     68.76 o 
  -5  11   4      205.47      225.10     34.61 o 
  -3  11   4     1444.63     1508.31     54.07 o 
  -1  11   4      836.69      885.34     44.52 o 
   1  11   4      912.11      912.52     63.87 o 
   3  11   4      542.36      511.97     52.37 o 
   5  11   4      343.54      338.94     46.80 o 
   7  11   4      141.01      134.60     36.56 o 
   9  11   4        3.30       -4.56     21.21 o 
 -14  12   4      994.29      960.71     77.64 o 
 -12  12   4        4.67       24.58     23.54 o 
 -10  12   4      600.30      680.78     61.01 o 
  -8  12   4       66.41       78.10     27.69 o 
  -6  12   4     1213.33     1285.12     75.90 o 
  -4  12   4      270.12      283.05     40.33 o 
  -2  12   4     1770.75     1693.73     86.52 o 
   0  12   4       49.19       55.71     18.63 o 
   2  12   4     2255.51     2158.82    102.36 o 
   4  12   4      142.37      156.26     37.27 o 
   6  12   4     1447.08     1543.67     95.56 o 
 -13  13   4      357.12      329.71     50.13 o 
 -11  13   4      515.25      533.63     57.93 o 
  -9  13   4      753.40      692.71     64.14 o 
  -7  13   4      537.06      580.62     57.39 o 
  -5  13   4      936.53      859.18     67.02 o 
  -3  13   4      711.58      707.91     61.56 o 
  -1  13   4      238.19      322.20     45.21 o 
   1  13   4      230.22      219.22     40.36 o 
   3  13   4      709.89      726.16     66.91 o 
   5  13   4       71.08       66.66     33.50 o 
 -10  14   4       34.50       27.97     26.72 o 
  -8  14   4     1099.60     1235.85     85.77 o 
  -6  14   4      397.68      394.15     51.57 o 
  -4  14   4     1983.79     2132.69    107.75 o 
  -2  14   4      265.13      246.33     43.47 o 
   0  14   4     1345.06     1408.14     90.17 o 
   2  14   4      553.00      467.43     58.00 o 
  -7  15   4      270.14      317.10     51.98 o 
  -5  15   4     1249.44     1353.39     92.16 o 
  -3  15   4      322.67      298.55     50.68 o 
  -1  15   4      351.35      352.20     52.51 o 
  -6 -14   5      428.85      435.46     63.76 o 
  -4 -14   5      390.74      365.08     60.39 o 
 -11 -13   5      218.64      213.41     20.42 o 
  -9 -13   5      198.92      224.07     48.81 o 
  -7 -13   5      938.63      861.01     80.96 o 
  -5 -13   5      460.15      433.96     60.31 o 
  -3 -13   5      226.98      204.26     46.55 o 
  -1 -13   5      185.61      216.46     47.49 o 
   1 -13   5      141.94      145.91     45.00 o 
 -14 -12   5     1017.04     1023.51     57.57 o 
 -12 -12   5      186.95      150.84     43.16 o 
 -10 -12   5      690.77      552.95     64.77 o 
  -8 -12   5      497.12      436.20     58.55 o 
  -6 -12   5      854.96      932.84     78.22 o 
  -4 -12   5       48.65       48.94     30.18 o 
  -2 -12   5     1058.87     1064.81     83.20 o 
   0 -12   5       15.39       28.14     28.38 o 
   2 -12   5      491.53      455.21     62.19 o 
   4 -12   5      175.35      160.91     44.97 o 
 -15 -11   5       19.81       18.17     13.14 o 
 -13 -11   5      404.82      439.74     65.75 o 
 -11 -11   5       37.87       25.25     27.62 o 
  -9 -11   5      154.20      192.18     41.32 o 
  -7 -11   5      351.50      295.43     47.20 o 
  -5 -11   5      653.35      636.51     62.62 o 
  -3 -11   5     1569.87     1346.75     87.59 o 
  -1 -11   5     1489.65     1390.14     90.08 o 
   1 -11   5      576.69      615.38     65.79 o 
   3 -11   5      789.47      857.03     76.48 o 
   5 -11   5      270.65      262.96     49.69 o 
 -16 -10   5     1520.78     1462.09     51.96 o 
 -14 -10   5      746.99      589.54     30.81 o 
 -12 -10   5     3743.39     3707.14    144.66 o 
 -10 -10   5      300.24      262.42     44.44 o 
  -8 -10   5      566.52      555.91     57.04 o 
  -6 -10   5      306.94      342.25     46.97 o 
  -4 -10   5     2048.14     2033.65    101.36 o 
  -2 -10   5      693.38      629.11     59.98 o 
   0 -10   5     2618.24     2477.84    113.64 o 
   2 -10   5     1018.44     1021.93     77.47 o 
   4 -10   5      408.70      396.05     54.36 o 
   6 -10   5       44.56       48.87     30.83 o 
 -17  -9   5       53.11       49.99     16.83 o 
 -15  -9   5      656.55      647.86     29.73 o 
 -13  -9   5       67.01       67.92     12.07 o 
 -11  -9   5      852.51      789.75     65.95 o 
  -9  -9   5      253.57      196.86     37.77 o 
  -7  -9   5      607.56      554.74     53.42 o 
  -5  -9   5      337.24      248.80     40.10 o 
  -3  -9   5     1682.99     1680.37     88.42 o 
  -1  -9   5      694.50      697.79     60.83 o 
   1  -9   5     1532.70     1600.83     89.67 o 
   3  -9   5      256.21      204.95     40.71 o 
   5  -9   5      776.50      811.40     71.18 o 
   7  -9   5      300.14      254.73     49.27 o 
 -18  -8   5      507.43      577.78     37.31 o 
 -16  -8   5     1175.66     1188.21     44.56 o 
 -14  -8   5     1663.11     1643.05     39.07 o 
 -12  -8   5      929.50     1020.93     73.16 o 
 -10  -8   5     1925.15     2056.63     96.80 o 
  -8  -8   5      929.87      957.48     65.70 o 
  -6  -8   5     1438.47     1458.24     78.05 o 
  -4  -8   5     1389.36     1311.17     74.74 o 
  -2  -8   5      797.18      797.13     59.62 o 
   0  -8   5      568.75      566.12     53.29 o 
   2  -8   5      569.64      530.03     53.19 o 
   4  -8   5       52.14       56.37     28.18 o 
   6  -8   5      626.13      535.77     58.97 o 
   8  -8   5      251.52      276.76     50.06 o 
 -19  -7   5       14.09       14.68     15.61 o 
 -17  -7   5      363.10      367.25     28.35 o 
 -15  -7   5      337.72      319.21     22.89 o 
 -13  -7   5      460.73      451.45     51.89 o 
 -11  -7   5       40.64       29.83     22.11 o 
  -9  -7   5     1335.24     1311.83     73.08 o 
  -7  -7   5      676.68      656.45     52.38 o 
  -5  -7   5     1927.00     1824.87     81.62 o 
  -3  -7   5      496.20      496.08     46.23 o 
  -1  -7   5     2101.19     1998.15     86.60 o 
   1  -7   5      477.12      466.01     46.72 o 
   3  -7   5     3038.93     3017.42    115.80 o 
   5  -7   5      395.12      326.48     44.93 o 
   7  -7   5      891.03      859.93     71.58 o 
   9  -7   5       63.59       67.24     32.84 o 
 -20  -6   5     1291.91     1278.84     55.09 o 
 -18  -6   5     1120.56     1168.50     47.77 o 
 -16  -6   5     1000.41     1057.06     40.21 o 
 -14  -6   5     1016.40     1063.15     71.58 o 
 -12  -6   5      901.10      906.63     62.21 o 
 -10  -6   5     2561.60     2535.74     67.62 o 
  -8  -6   5     5087.29     5202.04    130.31 o 
  -6  -6   5     2353.25     2219.37     84.19 o 
  -4  -6   5     1822.65     1869.99     77.31 o 
  -2  -6   5      769.21      719.25     50.42 o 
   0  -6   5     1196.04     1199.35     66.28 o 
   2  -6   5      574.31      639.73     39.41 o 
   4  -6   5     1943.48     1943.64     69.25 o 
   6  -6   5     1196.71     1059.01     73.24 o 
   8  -6   5      223.23      173.30     39.90 o 
  10  -6   5      301.79      335.15     54.28 o 
 -21  -5   5        8.45        9.97     14.60 o 
 -19  -5   5      111.37      114.20     20.53 o 
 -17  -5   5      219.16      258.67     37.70 o 
 -15  -5   5      442.16      406.70     47.84 o 
 -13  -5   5       17.37       10.56     17.61 o 
 -11  -5   5     1329.83     1372.21     46.87 o 
  -9  -5   5     1154.30     1159.84     43.10 o 
  -7  -5   5      778.18      803.22     50.49 o 
  -5  -5   5      325.51      383.97     36.71 o 
  -3  -5   5     1095.44     1088.37     56.41 o 
  -1  -5   5      370.26      363.23     36.40 o 
   1  -5   5     2794.17     2758.27     72.11 o 
   3  -5   5      354.44      346.16     25.76 o 
   5  -5   5     1291.49     1316.51     61.48 o 
   7  -5   5      817.17      747.77     62.63 o 
   9  -5   5      702.86      728.43     68.33 o 
  11  -5   5      468.70      428.74     59.49 o 
 -20  -4   5     1455.42     1410.82     56.99 o 
 -18  -4   5      978.63     1047.01     50.60 o 
 -16  -4   5     2081.39     2125.39     97.71 o 
 -14  -4   5     1243.08     1204.41     69.43 o 
 -12  -4   5     1391.89     1416.83     95.06 o 
 -10  -4   5     1196.04     1332.25     59.47 o 
  -8  -4   5     3828.19     3877.80     95.85 o 
  -6  -4   5     1537.76     1615.09     62.79 o 
  -4  -4   5     1764.76     1701.86     63.87 o 
  -2  -4   5     2188.21     2280.34     74.82 o 
   0  -4   5     1407.71     1442.68     48.96 o 
   2  -4   5      791.08      727.27     32.43 o 
   4  -4   5      886.45      853.82     36.93 o 
   6  -4   5      647.15      584.73     53.74 o 
   8  -4   5      402.14      414.84     49.96 o 
  10  -4   5      227.81      199.53     42.66 o 
  12  -4   5      318.05      425.61     60.69 o 
 -21  -3   5       95.13      103.66     37.12 o 
 -19  -3   5       45.52       48.96     28.43 o 
 -17  -3   5      657.43      672.92     59.81 o 
 -15  -3   5      280.61      285.99     37.36 o 
 -13  -3   5      426.22      433.18     29.40 o 
 -11  -3   5       75.80       87.07     16.49 o 
  -9  -3   5     1267.44     1299.07     83.16 o 
  -7  -3   5      484.44      533.97     67.69 o 
  -5  -3   5     2014.61     2079.34     58.93 o 
  -3  -3   5     2260.35     2171.26     66.28 o 
  -1  -3   5      257.18      261.02     18.78 o 
   1  -3   5     1848.78     1932.70     47.58 o 
   3  -3   5     2744.21     2714.15     59.51 o 
   5  -3   5     1011.48      971.80     39.50 o 
   7  -3   5     1482.46     1487.35     81.62 o 
   9  -3   5      543.36      545.89     58.84 o 
  11  -3   5      426.84      477.19     57.96 o 
 -22  -2   5      690.64      701.28     71.17 o 
 -20  -2   5      247.96      299.75     47.33 o 
 -18  -2   5     1338.13     1381.18     83.45 o 
 -16  -2   5      191.86      206.36     33.84 o 
 -14  -2   5     3005.21     3242.75     73.29 o 
 -12  -2   5      339.86      366.14     26.87 o 
 -10  -2   5     1679.54     1734.50     73.45 o 
  -8  -2   5      354.87      352.71     32.29 o 
  -6  -2   5     1698.69     1765.81     39.18 o 
  -4  -2   5      380.14      357.46     17.16 o 
  -2  -2   5     2607.87     2527.02     46.85 o 
   0  -2   5     1037.07     1050.56     35.25 o 
   2  -2   5     1504.21     1480.72     42.15 o 
   4  -2   5       99.05      101.96     15.80 o 
   6  -2   5      491.22      545.18     31.48 o 
   8  -2   5      388.37      395.51     48.48 o 
  10  -2   5      251.12      309.61     47.50 o 
  12  -2   5      215.25      182.42     43.61 o 
 -21  -1   5      137.72      198.45     42.44 o 
 -19  -1   5      140.22      130.20     34.65 o 
 -17  -1   5       61.16       34.13     23.32 o 
 -15  -1   5      674.73      627.15     50.23 o 
 -13  -1   5      933.10      841.48     38.76 o 
 -11  -1   5     1256.84     1230.42     57.23 o 
  -9  -1   5      615.64      542.47     36.66 o 
  -7  -1   5     1379.63     1420.33     29.19 o 
  -5  -1   5       42.89       45.37      7.23 o 
  -3  -1   5     2402.75     2346.72     88.75 o 
  -1  -1   5     2880.05     2872.62     48.99 o 
   1  -1   5     1401.33     1420.21     38.38 o 
   3  -1   5      535.72      525.93     26.91 o 
   5  -1   5     2848.48     2841.06     80.47 o 
   7  -1   5      429.09      446.20     53.91 o 
   9  -1   5     2917.50     2883.79    117.12 o 
  11  -1   5      647.36      654.89     65.52 o 
 -22   0   5      455.26      422.32     57.14 o 
 -20   0   5      505.65      523.16     56.99 o 
 -18   0   5       25.06       42.41     24.24 o 
 -16   0   5     1588.17     1663.29     79.96 o 
 -14   0   5      497.34      525.11     42.92 o 
 -12   0   5     6256.40     6448.29     95.33 o 
 -10   0   5       27.92       20.41      6.99 o 
  -8   0   5      368.05      316.86     17.22 o 
  -6   0   5       10.44       11.86      4.67 o 
  -4   0   5      895.18      908.19     19.90 o 
  -2   0   5      645.41      655.62     18.73 o 
   0   0   5     3008.29     2845.19     57.20 o 
   2   0   5      184.65      184.67     16.73 o 
   4   0   5     1172.55     1170.87     39.31 o 
   6   0   5      124.03      113.80     21.19 o 
   8   0   5      351.26      368.65     44.70 o 
  10   0   5        0.60       11.13     19.90 o 
  12   0   5       53.92       91.56     35.31 o 
 -21   1   5      140.36      154.70     38.97 o 
 -19   1   5      143.01      160.46     36.24 o 
 -17   1   5       63.72       75.98     25.79 o 
 -15   1   5      670.61      689.18     50.71 o 
 -13   1   5      930.68      863.00     50.10 o 
 -11   1   5     1252.94     1245.79     34.84 o 
  -9   1   5      632.65      599.78     23.74 o 
  -7   1   5     1389.10     1441.70     21.56 o 
  -5   1   5       47.98       39.59     10.75 o 
  -3   1   5     2429.39     2387.94     40.49 o 
  -1   1   5     2882.67     3003.25     63.57 o 
   1   1   5     1386.86     1359.04     51.63 o 
   3   1   5      545.88      534.21     26.28 o 
   5   1   5     2844.71     2962.12     64.32 o 
   7   1   5      437.57      415.59     33.78 o 
   9   1   5     2933.48     2716.07    111.48 o 
  11   1   5      645.62      672.72     65.38 o 
 -22   2   5      680.35      663.99     70.10 o 
 -20   2   5      245.79      261.64     44.72 o 
 -18   2   5     1341.40     1402.91     80.79 o 
 -16   2   5      194.59      187.88     31.99 o 
 -14   2   5     3029.63     3058.65     94.06 o 
 -12   2   5      334.53      343.68     22.31 o 
 -10   2   5     1660.18     1643.79     39.34 o 
  -8   2   5      356.25      384.26     15.40 o 
  -6   2   5     1714.66     1634.95     67.02 o 
  -4   2   5      376.95      354.63     19.10 o 
  -2   2   5     2590.27     2631.19     39.93 o 
   0   2   5     1029.70     1027.89     28.98 o 
   2   2   5     1499.88     1531.73     43.60 o 
   4   2   5      100.04      111.40     15.22 o 
   6   2   5      494.08      509.70     34.55 o 
   8   2   5      390.03      358.39     44.14 o 
  10   2   5      244.84      258.77     42.54 o 
  12   2   5      217.51      232.99     46.24 o 
 -21   3   5       93.84      122.73     37.89 o 
 -19   3   5       46.56       92.37     30.76 o 
 -17   3   5      653.68      681.10     55.87 o 
 -15   3   5      275.98      259.88     34.46 o 
 -13   3   5      411.24      412.77     36.03 o 
 -11   3   5       73.78       68.73     12.45 o 
  -9   3   5     1261.74     1235.31     33.63 o 
  -7   3   5      474.65      512.33     20.35 o 
  -5   3   5     2020.26     1971.70     37.95 o 
  -3   3   5     2272.96     2129.35     58.15 o 
  -1   3   5      248.61      267.35     12.44 o 
   1   3   5     1847.83     1949.07     50.51 o 
   3   3   5     2742.79     2640.35     83.79 o 
   5   3   5     1004.76      979.69     56.07 o 
   7   3   5     1492.75     1450.65     57.93 o 
   9   3   5      549.53      594.83     56.79 o 
  11   3   5      421.35      416.46     54.19 o 
 -20   4   5     1459.51     1546.25     93.07 o 
 -18   4   5      978.42      955.73     68.68 o 
 -16   4   5     2099.25     2211.83     91.74 o 
 -14   4   5     1223.92     1167.75     60.47 o 
 -12   4   5     1403.50     1386.90     57.98 o 
 -10   4   5     1208.00     1230.42     37.98 o 
  -8   4   5     3836.07     3684.11     87.55 o 
  -6   4   5     1546.66     1637.55     49.11 o 
  -4   4   5     1753.37     1713.05     26.47 o 
  -2   4   5     2167.58     2289.93     74.18 o 
   0   4   5     1425.81     1446.53     35.24 o 
   2   4   5      788.56      792.05     30.15 o 
   4   4   5      888.77      903.81     39.46 o 
   6   4   5      647.52      630.67     38.77 o 
   8   4   5      390.90      377.62     45.96 o 
  10   4   5      227.73      221.42     41.81 o 
  12   4   5      320.83      366.39     54.79 o 
 -21   5   5        7.94       24.54     26.51 o 
 -19   5   5      108.65      100.43     31.93 o 
 -17   5   5      222.52      281.44     40.34 o 
 -15   5   5      436.05      392.71     41.64 o 
 -13   5   5       16.61       24.89     16.91 o 
 -11   5   5     1325.34     1293.75     55.08 o 
  -9   5   5     1150.25     1084.06     43.88 o 
  -7   5   5      774.25      791.61     28.17 o 
  -5   5   5      323.39      319.19     14.05 o 
  -3   5   5     1101.25     1148.35     27.48 o 
  -1   5   5      371.43      381.30     26.96 o 
   1   5   5     2805.15     2801.98     90.95 o 
   3   5   5      359.78      363.85     23.50 o 
   5   5   5     1282.49     1272.39    107.63 o 
   7   5   5      819.63      822.86     61.14 o 
   9   5   5      702.00      839.61     67.52 o 
  11   5   5      468.47      586.89     63.85 o 
 -20   6   5     1286.12     1339.04     89.58 o 
 -18   6   5     1125.22     1022.51     72.75 o 
 -16   6   5      997.37     1090.28     68.35 o 
 -14   6   5     1031.79      985.43     59.23 o 
 -12   6   5      899.74      942.05     52.76 o 
 -10   6   5     2561.79     2427.41     73.74 o 
  -8   6   5     5072.08     5252.39     76.27 o 
  -6   6   5     2359.10     2335.60     49.81 o 
  -4   6   5     1829.30     1790.27     63.62 o 
  -2   6   5      776.30      774.53     33.41 o 
   0   6   5     1193.31     1173.34     34.74 o 
   2   6   5      567.31      623.10     36.54 o 
   4   6   5     1931.47     1975.36     61.24 o 
   6   6   5     1204.97     1135.98    100.20 o 
   8   6   5      223.36      247.43     39.91 o 
  10   6   5      305.12      277.96     46.76 o 
 -19   7   5       13.52       28.07     25.90 o 
 -17   7   5      362.36      365.85     46.19 o 
 -15   7   5      339.05      309.71     39.55 o 
 -13   7   5      455.23      496.16     44.40 o 
 -11   7   5       40.57       36.78     18.34 o 
  -9   7   5     1340.80     1317.89     56.57 o 
  -7   7   5      680.32      697.26     31.17 o 
  -5   7   5     1919.34     1884.59     48.85 o 
  -3   7   5      491.47      494.90     21.77 o 
  -1   7   5     2095.75     2038.92     49.75 o 
   1   7   5      480.70      523.80     32.48 o 
   3   7   5     3055.64     3033.53    129.81 o 
   5   7   5      401.35      331.83     31.12 o 
   7   7   5      882.77      947.11     67.85 o 
   9   7   5       59.99       53.66     27.94 o 
 -18   8   5      505.02      474.91     55.94 o 
 -16   8   5     1162.70     1130.09     73.99 o 
 -14   8   5     1669.73     1528.33     78.88 o 
 -12   8   5      924.60      930.68     57.65 o 
 -10   8   5     1943.35     1963.23     76.06 o 
  -8   8   5      930.49      964.99     37.89 o 
  -6   8   5     1437.98     1570.62     47.44 o 
  -4   8   5     1379.50     1345.53     45.18 o 
  -2   8   5      819.57      865.76     38.46 o 
   0   8   5      562.33      579.49     35.09 o 
   2   8   5      572.48      637.57     49.21 o 
   4   8   5       48.74       36.92     20.99 o 
   6   8   5      622.04      530.64     52.53 o 
   8   8   5      252.36      243.74     42.99 o 
 -17   9   5       51.44       54.49     27.39 o 
 -15   9   5      658.51      688.60     60.56 o 
 -13   9   5       68.21       51.05     23.32 o 
 -11   9   5      853.83      846.99     56.32 o 
  -9   9   5      254.83      234.53     31.72 o 
  -7   9   5      607.31      637.16     45.12 o 
  -5   9   5      343.63      318.22     26.02 o 
  -3   9   5     1671.17     1708.13     54.53 o 
  -1   9   5      691.88      721.00     42.18 o 
   1   9   5     1529.62     1631.10     76.31 o 
   3   9   5      250.28      247.22     36.47 o 
   5   9   5      784.29      850.89     64.62 o 
   7   9   5      300.97      265.12     43.92 o 
 -16  10   5     1507.09     1467.61     89.92 o 
 -14  10   5      753.59      567.37     55.67 o 
 -12  10   5     3733.70     3649.24    121.69 o 
 -10  10   5      302.19      262.67     35.49 o 
  -8  10   5      569.79      628.83     49.60 o 
  -6  10   5      300.94      298.66     35.80 o 
  -4  10   5     2045.79     2128.48     62.67 o 
  -2  10   5      696.63      629.25     37.80 o 
   0  10   5     2610.92     2639.59     98.13 o 
   2  10   5     1025.37     1063.65     68.85 o 
   4  10   5      409.19      374.59     46.51 o 
   6  10   5       44.92       74.06     30.73 o 
 -15  11   5       20.87       12.94     23.51 o 
 -13  11   5      405.31      433.91     51.64 o 
 -11  11   5       38.09       46.29     25.03 o 
  -9  11   5      150.24      155.80     32.86 o 
  -7  11   5      344.72      327.19     40.17 o 
  -5  11   5      653.48      627.09     51.94 o 
  -3  11   5     1582.24     1531.90     77.47 o 
  -1  11   5     1490.89     1530.98     79.71 o 
   1  11   5      573.83      604.21     54.87 o 
   3  11   5      777.35      826.53     66.62 o 
   5  11   5      266.05      331.38     48.66 o 
 -14  12   5     1017.42     1090.77     80.46 o 
 -12  12   5      187.21      147.05     35.15 o 
 -10  12   5      686.15      767.81     63.55 o 
  -8  12   5      492.88      480.20     50.57 o 
  -6  12   5      881.91      870.96     63.29 o 
  -4  12   5       49.45       29.47     22.85 o 
  -2  12   5     1060.63     1166.84     74.07 o 
   0  12   5       15.29       10.72     21.00 o 
   2  12   5      494.57      483.17     53.58 o 
   4  12   5      174.79      185.99     40.34 o 
 -11  13   5      220.49      311.80     47.74 o 
  -9  13   5      194.63      169.99     37.75 o 
  -7  13   5      935.10      745.79     63.47 o 
  -5  13   5      456.83      492.02     53.14 o 
  -3  13   5      230.53      226.98     40.61 o 
  -1  13   5      181.86      166.77     37.00 o 
   1  13   5      138.96      151.71     36.69 o 
  -6  14   5      427.82      341.00     48.04 o 
  -4  14   5      384.74      412.30     52.22 o 
 -10 -12   6      125.71      123.68     41.91 o 
  -8 -12   6      293.66      384.94     56.85 o 
  -6 -12   6      113.86      105.30     38.36 o 
  -4 -12   6      657.50      696.84     72.60 o 
  -2 -12   6       57.63       78.43     35.56 o 
 -13 -11   6      771.44      796.83     77.93 o 
 -11 -11   6      532.27      529.90     64.36 o 
  -9 -11   6      220.45      230.86     46.47 o 
  -7 -11   6      277.41      312.94     50.74 o 
  -5 -11   6      832.62      828.84     74.49 o 
  -3 -11   6      198.96      249.64     47.70 o 
  -1 -11   6      661.56      610.68     66.89 o 
   1 -11   6      204.93      267.62     50.07 o 
 -14 -10   6      486.45      505.53     63.85 o 
 -12 -10   6       48.62       25.77     27.56 o 
 -10 -10   6       84.13       66.85     31.39 o 
  -8 -10   6      140.87      176.86     41.11 o 
  -6 -10   6      413.73      472.23     56.44 o 
  -4 -10   6       87.16       99.31     33.98 o 
  -2 -10   6     3022.31     3197.01    132.80 o 
   0 -10   6       48.52       46.59     29.29 o 
   2 -10   6      321.00      324.41     51.59 o 
 -15  -9   6     2398.36     2367.27    120.52 o 
 -13  -9   6       78.45      119.39     37.89 o 
 -11  -9   6      638.51      614.09     60.65 o 
  -9  -9   6      130.10      133.57     35.28 o 
  -7  -9   6      864.66      848.07     67.69 o 
  -5  -9   6      513.19      539.58     56.03 o 
  -3  -9   6     3737.94     3349.30    128.24 o 
  -1  -9   6      425.20      416.48     51.70 o 
   1  -9   6      733.56      724.12     66.41 o 
   3  -9   6       14.52      -20.29     20.29 o 
 -18  -8   6       42.92       32.02     30.76 o 
 -16  -8   6      648.56      621.96     47.65 o 
 -14  -8   6      324.94      401.48     52.98 o 
 -12  -8   6      385.03      413.50     50.13 o 
 -10  -8   6      507.08      524.51     54.17 o 
  -8  -8   6      388.30      395.08     47.07 o 
  -6  -8   6      304.15      271.25     40.75 o 
  -4  -8   6     1143.09     1039.35     69.93 o 
  -2  -8   6      114.90      111.89     30.96 o 
   0  -8   6      893.72      833.80     67.11 o 
   2  -8   6      480.76      479.16     55.38 o 
   4  -8   6      590.08      548.48     60.32 o 
   6  -8   6      363.00      297.60     51.64 o 
 -17  -7   6      678.24      676.61     68.31 o 
 -15  -7   6       19.67       27.04     24.27 o 
 -13  -7   6     1032.71     1075.76     74.32 o 
 -11  -7   6       97.89       86.52     29.22 o 
  -9  -7   6     1926.33     1855.64     87.84 o 
  -7  -7   6      468.77      438.24     45.30 o 
  -5  -7   6      923.22      901.90     61.71 o 
  -3  -7   6      532.89      507.66     48.44 o 
  -1  -7   6      999.13     1007.25     67.35 o 
   1  -7   6      272.14      237.65     40.01 o 
   3  -7   6     1157.26     1156.14     78.80 o 
   5  -7   6      106.21       69.42     31.81 o 
   7  -7   6      385.52      470.41     59.90 o 
 -18  -6   6       36.42       31.31     27.93 o 
 -16  -6   6      143.56      172.91     37.63 o 
 -14  -6   6      192.82      188.73     36.33 o 
 -12  -6   6      245.06      228.32     37.33 o 
 -10  -6   6      502.63      475.33     47.45 o 
  -8  -6   6      671.12      720.04     53.89 o 
  -6  -6   6      587.49      566.30     47.32 o 
  -4  -6   6      203.66      171.55     30.40 o 
  -2  -6   6     1524.42     1436.92     74.16 o 
   0  -6   6     1249.02     1063.82     66.94 o 
   2  -6   6     1474.45     1477.32     82.62 o 
   4  -6   6     1554.93     1564.00     88.76 o 
   6  -6   6      473.23      529.31     59.52 o 
 -19  -5   6      892.28     1100.81     82.37 o 
 -17  -5   6       49.93       47.55     26.42 o 
 -15  -5   6      288.52      257.77     40.09 o 
 -13  -5   6      198.46      149.79     31.00 o 
 -11  -5   6     2732.84     2552.99     95.14 o 
  -9  -5   6      726.11      674.22     50.74 o 
  -7  -5   6     3062.78     2960.02     95.14 o 
  -5  -5   6       12.08        9.60     15.16 o 
  -3  -5   6      811.52      717.27     50.45 o 
  -1  -5   6      238.12      235.08     34.08 o 
   1  -5   6     1280.12     1386.37     56.56 o 
   3  -5   6      308.32      264.62     39.24 o 
   5  -5   6      596.79      561.11     56.09 o 
   7  -5   6      169.91      156.71     39.37 o 
 -20  -4   6       91.30      121.82     37.78 o 
 -18  -4   6       63.88       74.53     30.20 o 
 -16  -4   6       65.45       90.02     28.68 o 
 -14  -4   6      280.01      267.29     37.58 o 
 -12  -4   6      212.19      176.03     29.61 o 
 -10  -4   6     1102.85     1066.80     58.48 o 
  -8  -4   6     1027.55     1027.32     54.99 o 
  -6  -4   6      740.77      700.05     45.56 o 
  -4  -4   6      319.08      339.92     34.32 o 
  -2  -4   6      444.92      417.48     38.41 o 
   0  -4   6      409.57      391.56     30.33 o 
   2  -4   6     1075.04     1048.44     68.89 o 
   4  -4   6      189.66      221.90     37.00 o 
   6  -4   6      452.11      452.04     51.88 o 
   8  -4   6      124.84      150.69     39.90 o 
 -21  -3   6      664.67      656.10     68.44 o 
 -19  -3   6      532.08      544.65     58.41 o 
 -17  -3   6     1272.16     1218.93     76.23 o 
 -15  -3   6      539.79      594.40     52.22 o 
 -13  -3   6     1679.27     1712.47     75.65 o 
 -11  -3   6      553.45      533.14     42.31 o 
  -9  -3   6     2823.04     2890.10     84.61 o 
  -7  -3   6      979.91     1000.03     49.35 o 
  -5  -3   6     1228.68     1189.65     53.17 o 
  -3  -3   6      686.34      670.51     41.91 o 
  -1  -3   6      809.24      827.90     33.50 o 
   1  -3   6      812.07      738.97     39.37 o 
   3  -3   6      756.20      764.67     43.18 o 
   5  -3   6      122.46      103.80     30.33 o 
   7  -3   6      612.70      652.18     62.14 o 
   9  -3   6       69.10       52.53     32.74 o 
 -20  -2   6       94.29      119.50     35.09 o 
 -18  -2   6        1.98        9.97     19.43 o 
 -16  -2   6       39.49       32.00     20.20 o 
 -14  -2   6      283.35      306.11     37.60 o 
 -12  -2   6       85.12      105.32     23.72 o 
 -10  -2   6      833.35      811.13     45.57 o 
  -8  -2   6     1102.58     1116.82     48.36 o 
  -6  -2   6      164.67      207.50     23.42 o 
  -4  -2   6      763.16      771.27     39.92 o 
  -2  -2   6      415.52      390.02     22.63 o 
   0  -2   6      721.99      758.39     31.91 o 
   2  -2   6      726.83      713.54     38.89 o 
   4  -2   6     2460.39     2329.03     92.99 o 
   6  -2   6      248.46      253.05     39.71 o 
   8  -2   6      601.79      637.83     61.71 o 
 -21  -1   6      486.32      496.41     59.98 o 
 -19  -1   6      460.14      434.34     52.96 o 
 -17  -1   6     1584.93     1647.44     84.36 o 
 -15  -1   6     2447.67     2510.44     92.99 o 
 -13  -1   6     1794.77     1757.68     70.51 o 
 -11  -1   6     1715.13     1765.31     63.29 o 
  -9  -1   6      736.29      723.18     37.58 o 
  -7  -1   6      731.01      780.80     36.02 o 
  -5  -1   6     1869.57     1823.71     51.59 o 
  -3  -1   6     1996.09     1942.75     58.28 o 
  -1  -1   6      618.82      592.12     26.61 o 
   1  -1   6      439.57      497.60     30.81 o 
   3  -1   6       13.41        0.43     12.54 o 
   5  -1   6      418.62      416.53     45.01 o 
   7  -1   6      133.44      142.93     35.36 o 
   9  -1   6      144.92      123.94     35.73 o 
 -20   0   6      423.34      382.41     50.99 o 
 -18   0   6        1.38       16.44     20.19 o 
 -16   0   6       29.65       25.91     19.54 o 
 -14   0   6     1098.57      999.53     56.57 o 
 -12   0   6       65.94       79.35     20.18 o 
 -10   0   6     4822.09     4942.25     91.24 o 
  -8   0   6     2080.94     2001.14     50.68 o 
  -6   0   6     2810.31     2695.00     52.84 o 
  -4   0   6      237.52      251.70     15.89 o 
  -2   0   6     1078.88     1085.90     31.65 o 
   0   0   6        4.94       -6.20      8.24 o 
   2   0   6      409.38      464.82     30.84 o 
   4   0   6     1925.31     1901.79     63.33 o 
   6   0   6     3696.33     3899.50    125.34 o 
   8   0   6       14.24       10.36     22.98 o 
 -21   1   6      472.99      406.44     53.73 o 
 -19   1   6      468.11      473.65     53.19 o 
 -17   1   6     1592.47     1530.49     78.55 o 
 -15   1   6     2455.21     2564.94     89.92 o 
 -13   1   6     1798.26     1855.15     69.01 o 
 -11   1   6     1719.56     1796.83     57.82 o 
  -9   1   6      710.37      664.98     30.28 o 
  -7   1   6      743.11      816.07     47.37 o 
  -5   1   6     1862.17     1833.27     57.73 o 
  -3   1   6     1987.82     1947.91     36.18 o 
  -1   1   6      613.41      590.17     24.62 o 
   1   1   6      436.46      484.51     29.00 o 
   3   1   6       13.92       -1.00     12.41 o 
   5   1   6      432.80      385.16     41.03 o 
   7   1   6      132.33      130.23     31.62 o 
   9   1   6      143.52      192.96     39.67 o 
 -20   2   6       95.22      145.57     36.45 o 
 -18   2   6        2.00       -3.34     18.72 o 
 -16   2   6       37.05       33.46     20.42 o 
 -14   2   6      284.93      314.68     35.36 o 
 -12   2   6       86.09       94.38     19.25 o 
 -10   2   6      829.88      795.91     35.42 o 
  -8   2   6     1100.60     1140.21     57.82 o 
  -6   2   6      166.12      171.95     22.18 o 
  -4   2   6      753.75      728.33     35.71 o 
  -2   2   6      418.98      424.98     18.97 o 
   0   2   6      712.50      688.47     27.49 o 
   2   2   6      722.92      754.49     36.43 o 
   4   2   6     2464.30     2513.40    142.46 o 
   6   2   6      249.83      248.30     37.30 o 
   8   2   6      605.91      655.71     60.49 o 
 -21   3   6      668.15      652.23     65.60 o 
 -19   3   6      529.72      490.92     54.90 o 
 -17   3   6     1267.60     1175.55     69.18 o 
 -15   3   6      541.38      535.01     45.07 o 
 -13   3   6     1663.03     1666.69     64.37 o 
 -11   3   6      553.08      582.80     34.03 o 
  -9   3   6     2853.82     2886.61     55.41 o 
  -7   3   6      986.57      902.11     42.37 o 
  -5   3   6     1242.35     1181.35     74.99 o 
  -3   3   6      695.28      707.22     36.30 o 
  -1   3   6      806.70      813.48     27.71 o 
   1   3   6      817.42      805.35     35.12 o 
   3   3   6      766.78      819.39     40.32 o 
   5   3   6      118.75       96.16     26.50 o 
   7   3   6      603.88      678.07     59.39 o 
   9   3   6       69.03       62.11     30.02 o 
 -20   4   6       91.44      112.73     35.70 o 
 -18   4   6       63.63       66.44     27.33 o 
 -16   4   6       66.51       87.05     25.52 o 
 -14   4   6      275.51      248.38     30.91 o 
 -12   4   6      213.50      199.77     24.39 o 
 -10   4   6     1093.56     1047.89     40.15 o 
  -6   4   6      740.87      730.36     58.85 o 
  -4   4   6      313.42      299.69     43.43 o 
  -2   4   6      442.16      483.64     21.71 o 
   0   4   6      406.33      387.78     24.53 o 
   2   4   6     1061.82     1080.45     88.55 o 
   4   4   6      186.95      215.77     25.48 o 
   6   4   6      457.68      489.63     49.39 o 
   8   4   6      123.18      179.24     38.29 o 
 -19   5   6      899.59      958.72     72.08 o 
 -17   5   6       51.76       47.39     23.24 o 
 -15   5   6      288.73      337.83     37.53 o 
 -13   5   6      201.26      166.44     24.57 o 
 -11   5   6     2729.73     2585.34     71.00 o 
  -9   5   6      727.98      691.92     33.06 o 
  -7   5   6     3053.23     3052.78     50.26 o 
  -5   5   6       11.48       17.45      7.91 o 
  -3   5   6      806.10      828.24     30.44 o 
  -1   5   6      235.61      228.88     21.25 o 
   1   5   6     1283.04     1325.16    116.34 o 
   3   5   6      307.80      277.16     27.32 o 
   5   5   6      594.68      648.78     53.81 o 
   7   5   6      170.90      209.31     37.87 o 
 -18   6   6       35.98       29.82     24.56 o 
 -16   6   6      147.93      124.79     28.39 o 
 -14   6   6      192.08      188.14     29.73 o 
 -12   6   6      246.02      271.58     30.87 o 
 -10   6   6      495.21      456.38     33.27 o 
  -8   6   6      668.66      721.30     31.76 o 
  -6   6   6      576.30      568.15     26.12 o 
  -4   6   6      194.97      198.93     18.79 o 
  -2   6   6     1536.45     1576.73     58.06 o 
   0   6   6     1246.62     1273.59     56.74 o 
   2   6   6     1483.40     1445.38     81.66 o 
   4   6   6     1551.66     1602.30    122.85 o 
   6   6   6      464.32      499.13     51.83 o 
 -17   7   6      667.71      662.79     57.98 o 
 -15   7   6       20.58       25.78     19.54 o 
 -13   7   6     1042.10     1004.84     57.90 o 
 -11   7   6       94.29       79.53     20.11 o 
  -9   7   6     1937.62     2051.82     65.78 o 
  -7   7   6      468.54      440.23     45.89 o 
  -5   7   6      939.79      986.84     37.14 o 
  -3   7   6      540.49      510.25     29.93 o 
  -1   7   6     1004.89     1106.12     53.42 o 
   1   7   6      269.90      261.66     32.52 o 
   3   7   6     1159.56     1225.57     67.60 o 
   5   7   6      105.67      118.44     29.94 o 
   7   7   6      392.85      402.79     50.57 o 
 -16   8   6      656.60      553.08     52.89 o 
 -14   8   6      329.83      375.00     42.24 o 
 -12   8   6      384.70      375.99     39.12 o 
 -10   8   6      505.07      467.88     38.58 o 
  -8   8   6      387.24      342.28     32.31 o 
  -6   8   6      300.22      303.12     30.93 o 
  -4   8   6     1153.69     1148.94     43.92 o 
  -2   8   6      115.32      124.85     23.10 o 
   0   8   6      898.11      894.68     55.08 o 
   2   8   6      485.62      538.18     48.48 o 
   4   8   6      583.93      603.78     53.88 o 
   6   8   6      361.28      322.01     46.40 o 
 -15   9   6     2367.35     2278.02    100.04 o 
 -13   9   6       82.73       95.00     26.08 o 
 -11   9   6      644.61      655.15     48.95 o 
  -9   9   6      124.94      127.80     24.73 o 
  -7   9   6      855.35      889.96     51.18 o 
  -5   9   6      513.21      513.58     40.72 o 
  -3   9   6     3694.84     3592.09    100.87 o 
  -1   9   6      433.33      379.37     39.58 o 
   1   9   6      722.43      767.77     56.04 o 
   3   9   6       14.67       11.86     19.79 o 
   5   9   6      351.63      379.25     48.68 o 
 -14  10   6      492.67      443.39     51.41 o 
 -12  10   6       49.35       76.91     24.09 o 
 -10  10   6       79.87       61.69     23.23 o 
  -8  10   6      142.70      197.88     30.93 o 
  -6  10   6      417.39      487.80     43.19 o 
  -4  10   6       89.09      107.51     24.93 o 
  -2  10   6     3041.70     3078.97    102.86 o 
   0  10   6       46.16       23.41     21.97 o 
   2  10   6      321.89      319.20     42.86 o 
 -13  11   6      769.66      852.21     65.28 o 
 -11  11   6      526.53      551.63     51.69 o 
  -9  11   6      227.22      276.60     37.30 o 
  -7  11   6      274.30      288.23     37.26 o 
  -5  11   6      838.46      939.89     61.63 o 
  -3  11   6      204.06      271.85     37.94 o 
  -1  11   6      654.81      584.55     53.53 o 
   1  11   6      204.77      201.84     38.14 o 
 -10  12   6      125.08      132.31     31.71 o 
  -8  12   6      296.63      313.04     42.58 o 
  -6  12   6      114.04       85.48     27.35 o 
  -4  12   6      666.08      620.44     55.24 o 
  -2  12   6       57.22       45.34     26.43 o 
  -8 -10   7       57.45       38.05     30.36 o 
  -6 -10   7     1377.99     1400.17     92.57 o 
  -4 -10   7      239.47      185.83     42.31 o 
 -13  -9   7       36.74       32.72     28.22 o 
 -11  -9   7      102.79       82.97     32.86 o 
  -9  -9   7      138.80      154.75     38.27 o 
  -7  -9   7        0.82       13.00     23.41 o 
  -5  -9   7      482.94      527.62     57.94 o 
  -3  -9   7       13.67        2.67     22.58 o 
  -1  -9   7      195.65      164.00     41.05 o 
 -14  -8   7      154.94      147.03     39.00 o 
 -12  -8   7      217.38      264.31     44.73 o 
 -10  -8   7      185.51      159.55     36.62 o 
  -8  -8   7      552.78      626.07     59.74 o 
  -6  -8   7      509.73      443.97     51.53 o 
  -4  -8   7      245.00      297.62     44.22 o 
  -2  -8   7      104.39      103.44     33.16 o 
   0  -8   7       90.40       89.44     32.78 o 
 -15  -7   7       74.27       88.49     34.90 o 
 -13  -7   7       56.35       83.47     31.78 o 
 -11  -7   7       29.94       38.37     25.03 o 
  -9  -7   7        6.36       29.90     24.27 o 
  -7  -7   7      293.46      333.50     43.48 o 
  -5  -7   7       78.84       86.53     28.48 o 
  -3  -7   7      360.55      303.92     43.12 o 
  -1  -7   7        1.26        9.43     21.40 o 
   1  -7   7      402.79      383.75     50.12 o 
 -16  -6   7      219.07      197.26     29.16 o 
 -14  -6   7      243.93      302.44     43.67 o 
 -12  -6   7     1049.81     1059.75     71.42 o 
 -10  -6   7     1604.58     1562.75     80.96 o 
  -8  -6   7      417.19      417.54     45.30 o 
  -6  -6   7      304.41      277.77     37.97 o 
  -4  -6   7      260.22      284.99     38.99 o 
  -2  -6   7      506.37      564.57     51.99 o 
   0  -6   7      761.30      696.46     60.00 o 
   2  -6   7      785.18      800.21     67.79 o 
 -17  -5   7       49.88       45.34     28.61 o 
 -15  -5   7       91.84      110.50     32.07 o 
 -13  -5   7       56.23       82.77     28.44 o 
 -11  -5   7      177.73      193.01     33.55 o 
  -9  -5   7       95.88      118.90     27.77 o 
  -7  -5   7       19.69       37.19     21.09 o 
  -5  -5   7      116.01      120.89     27.07 o 
  -3  -5   7      102.22       96.73     26.21 o 
  -1  -5   7      967.41     1043.83     66.36 o 
   1  -5   7      242.88      270.14     40.47 o 
   3  -5   7      216.58      233.10     42.03 o 
 -18  -4   7      417.74      472.65     55.75 o 
 -16  -4   7      452.33      428.58     49.70 o 
 -14  -4   7      455.73      487.40     48.18 o 
 -12  -4   7      956.23      968.76     60.14 o 
 -10  -4   7     1795.09     1833.99     77.64 o 
  -8  -4   7      250.60      283.48     33.64 o 
  -6  -4   7      749.20      783.18     50.34 o 
  -4  -4   7      694.12      678.16     47.82 o 
  -2  -4   7      943.14      897.09     57.40 o 
   0  -4   7      650.44      695.40     54.51 o 
   2  -4   7      737.02      762.72     59.43 o 
   4  -4   7       62.48       47.03     27.63 o 
 -19  -3   7       28.69       39.86     29.45 o 
 -17  -3   7      245.42      146.77     34.48 o 
 -15  -3   7       60.22       53.75     23.62 o 
 -13  -3   7      181.75      216.19     32.61 o 
 -11  -3   7       98.31      118.33     24.69 o 
  -9  -3   7      222.28      246.45     30.29 o 
  -7  -3   7      577.16      587.61     41.76 o 
  -5  -3   7      465.26      440.11     36.67 o 
  -3  -3   7      336.09      335.55     35.63 o 
  -1  -3   7      212.60      173.30     29.70 o 
   1  -3   7      594.62      592.42     50.47 o 
   3  -3   7      333.53      352.37     44.29 o 
   5  -3   7      440.41      466.29     53.96 o 
 -18  -2   7      261.71      178.50     36.53 o 
 -16  -2   7      908.11      957.64     63.70 o 
 -14  -2   7      456.28      433.12     42.41 o 
 -12  -2   7      730.87      718.87     47.28 o 
 -10  -2   7      315.97      320.51     32.77 o 
  -8  -2   7     2085.59     2170.35     67.93 o 
  -6  -2   7      261.99      229.03     26.70 o 
  -4  -2   7     2095.89     2062.02     67.93 o 
  -2  -2   7      311.37      347.32     34.57 o 
   0  -2   7      539.55      564.91     36.19 o 
   2  -2   7      193.05      201.15     33.40 o 
   4  -2   7      462.65      529.23     53.01 o 
 -19  -1   7      157.45      171.17     36.43 o 
 -17  -1   7      182.51      158.45     33.07 o 
 -15  -1   7       20.73       28.47     19.22 o 
 -13  -1   7      274.67      257.00     31.65 o 
 -11  -1   7      309.89      334.52     31.40 o 
  -9  -1   7      459.03      400.97     31.09 o 
  -7  -1   7      146.32      184.61     22.87 o 
  -5  -1   7      695.60      674.66     36.31 o 
  -3  -1   7      454.12      503.50     35.37 o 
  -1  -1   7      467.45      502.94     31.38 o 
   1  -1   7       96.39       82.21     18.76 o 
   3  -1   7      830.65      865.65     60.39 o 
   5  -1   7       97.74      145.42     34.29 o 
 -18   0   7      568.11      635.16     56.15 o 
 -16   0   7      341.51      307.76     38.05 o 
 -14   0   7     1665.12     1671.00     69.43 o 
 -12   0   7      279.23      311.15     30.48 o 
 -10   0   7     1038.81     1115.74     44.13 o 
  -8   0   7      410.45      384.42     24.78 o 
  -6   0   7     2853.85     2873.26     57.90 o 
  -4   0   7      922.34      938.65     38.32 o 
  -2   0   7     1458.74     1538.29     45.95 o 
   0   0   7        0.78       -5.86     11.54 o 
   2   0   7      402.78      477.73     44.03 o 
   4   0   7       50.96       70.88     25.66 o 
   6   0   7      499.50      524.42     55.56 o 
 -19   1   7      157.79      168.10     36.12 o 
 -17   1   7      180.76      184.20     32.74 o 
 -15   1   7       20.89       41.90     20.31 o 
 -13   1   7      279.04      236.81     28.84 o 
 -11   1   7      314.02      300.95     26.26 o 
  -3   1   7      449.93      487.06     28.87 o 
  -1   1   7      467.09      491.45     34.91 o 
   1   1   7      101.11       93.02     18.49 o 
   3   1   7      834.39      799.72     55.65 o 
   5   1   7       99.60      123.68     31.39 o 
 -18   2   7      261.47      235.83     37.51 o 
 -16   2   7      914.99     1001.02     60.30 o 
 -14   2   7      457.35      468.35     38.34 o 
 -12   2   7      721.94      780.06     39.66 o 
  -2   2   7      309.37      324.78     25.84 o 
   0   2   7      534.29      596.69     39.97 o 
   2   2   7      195.80      205.96     30.35 o 
   4   2   7      462.59      525.53     49.72 o 
 -19   3   7       27.92       37.70     25.02 o 
 -17   3   7      240.10      197.15     33.58 o 
 -15   3   7       58.48       58.65     19.95 o 
 -13   3   7      182.14      197.48     25.18 o 
 -11   3   7      102.22      110.99     16.55 o 
  -1   3   7      208.60      230.17     25.37 o 
   1   3   7      596.17      617.11     43.58 o 
   3   3   7      329.90      394.10     42.19 o 
   5   3   7      442.25      472.84     49.03 o 
 -18   4   7      425.61      450.88     50.54 o 
 -16   4   7      446.30      473.94     44.98 o 
 -14   4   7      450.85      413.89     38.02 o 
 -12   4   7      955.36     1007.83     44.54 o 
  -2   4   7      953.30      926.62     39.32 o 
   0   4   7      656.40      707.73     42.91 o 
   2   4   7      743.95      797.15     52.29 o 
   4   4   7       63.27       68.88     24.98 o 
 -17   5   7       49.60       40.01     22.52 o 
 -15   5   7       89.29      108.12     25.08 o 
 -13   5   7       57.03       65.95     19.02 o 
 -11   5   7      174.72      156.35     20.05 o 
  -1   5   7      967.77      987.59     46.87 o 
   1   5   7      242.26      281.88     34.02 o 
   3   5   7      206.90      225.10     34.52 o 
 -16   6   7      224.47      220.08     32.97 o 
   0   6   7      759.87      715.29     45.90 o 
   2   6   7      778.39      872.04     57.07 o 
 -15   7   7       75.50       77.86     25.01 o 
 -13   7   7       55.90       48.62     18.61 o 
 -11   7   7       28.04       45.08     16.39 o 
  -1   7   7        1.41        2.65     13.88 o 
 -12   8   7      217.24      229.91     30.33 o 
  -2   8   7      102.97      116.58     23.22 o 
   0   8   7       95.28      101.20     25.52 o 
 -13   9   7       36.26       23.93     20.68 o 
 -11   9   7      103.95       98.15     23.89 o 
  -3   9   7       14.04       10.83     18.71 o 
  -8  10   7       59.57       62.40     22.12 o 
 -12  -6   8       81.24       82.74     29.41 o 
 -10  -6   8       72.78       73.51     27.78 o 
  -8  -6   8       13.47        2.98     20.45 o 
  -6  -6   8      101.54      142.16     32.35 o 
  -4  -6   8       61.69       77.82     30.00 o 
 -11  -5   8      334.93      286.36     39.20 o 
  -9  -5   8      435.80      457.32     46.63 o 
  -7  -5   8        3.33       -4.77     16.94 o 
  -5  -5   8      534.61      637.02     53.54 o 
  -3  -5   8      212.95      147.18     33.18 o 
 -14  -4   8       73.08       98.82     29.55 o 
 -12  -4   8      157.77      141.13     29.94 o 
 -10  -4   8       17.90        6.36     18.29 o 
  -8  -4   8      207.45      221.24     32.39 o 
  -6  -4   8       32.75       21.46     19.24 o 
  -4  -4   8      367.49      407.65     43.20 o 
  -2  -4   8       39.99       19.48     22.50 o 
 -15  -3   8      495.97      546.95     51.03 o 
 -13  -3   8      161.27      137.11     29.47 o 
 -11  -3   8      407.05      427.58     40.80 o 
  -9  -3   8      257.26      239.92     30.58 o 
  -7  -3   8      583.35      607.60     43.81 o 
  -5  -3   8      163.01      169.99     28.56 o 
  -3  -3   8      741.82      861.26     55.49 o 
  -1  -3   8      196.83      198.96     33.49 o 
 -16  -2   8       58.97       59.20     24.68 o 
 -10  -2   8      141.14      136.67     23.52 o 
  -8  -2   8        0.40        9.34     13.64 o 
  -6  -2   8       44.06       45.80     18.42 o 
  -4  -2   8       13.55        2.92     16.16 o 
  -2  -2   8      134.51      134.58     26.91 o 
   0  -2   8        1.87       -2.09     18.37 o 
 -15  -1   8      122.80      143.98     28.12 o 
  -3  -1   8      194.31      209.81     27.51 o 
  -1  -1   8      361.09      367.13     39.04 o 
 -16   0   8       25.86       36.94     20.46 o 
 -14   0   8      192.11      132.65     25.42 o 
 -16   2   8       61.76       47.09     20.74 o 
                                                 
